# Supplementary material for: Genetics and Epigenetics in Obesity: What Do We Know so Far?
Source: Curr Obes Rep. 2023 Oct 11;12(4):482–501. doi: 10.1007/s13679-023-00526-z (PMC10748780; doi:10.1007/s13679-023-00526-z)
Supplement: Supplementary file 1 — Supplementary file1 (XLSX 2529 KB) [file 13679_2023_526_MOESM1_ESM.xlsx]

## Sheet: Supplemental table 1_final
Supplemental Table 1 - GWAS catalogue for BMI including child traits. (extracted from GWAS catalogue (https://www.ebi.ac.uk/gwas/); March 20th, 2023)
SNPS	CHR_ID	CHR_POS	STRONGEST SNP-RISK ALLELE	MAPPED_GENE	CONTEXT	RISK ALLELE FREQUENCY	P-VALUE	OR or BETA	95% CI (TEXT)	INITIAL SAMPLE SIZE	REPLICATION SAMPLE SIZE	DISEASE/TRAIT	PUBMEDID
rs7187250	16	53776634	rs7187250-?	FTO	intron_variant	NR	2e-306			457,822 European ancestry individuals	NA	Body mass index	31669095
rs1421085	16	53767042	rs1421085-?	FTO	intron_variant	NR	1e-300			approximately 458,000 European ancestry individuals	NA	Body mass index	30595370
rs11642015	16	53768582	rs11642015-T	FTO	intron_variant	NR	9e-290	0.074	[0.07-0.078] unit increase	359,983 European ancestry individuals, 163,835 East Asian ancestry individuals	NA	Body mass index	34594039
rs1260326	2	27508073	rs1260326-C	GCKR	missense_variant	0.5895	2e-262			500,123 European ancestry individuals,16,962 East Asian, South Asian, Hispanic and African American ancestry individuals	NA	Body mass index and triglycerides (pairwise)	33619380
rs7193144	16	53776774	rs7193144-T	FTO	intron_variant	0.5933	3e-242	0.0728	[0.069-0.076] unit decrease	374,756 European ancestry male individuals	NA	Body mass index	30239722
rs2075650	19	44892362	rs2075650-A	TOMM40	intron_variant	0.8688	2e-237			495,344 European ancestry individuals,16,962 East Asian, South Asian, Hispanic and African American ancestry individuals	NA	Body mass index and LDL-C (pairwise)	33619380
rs1558902	16	53769662	rs1558902-A	FTO	intron_variant	0.44	2e-223	0.081	[0.075-0.087] unit increase	up to 72,390 Japanese ancestry women, up to 85,894 Japanese ancestry men	up to 10,048 Japanese ancestry women, up to 5,098 Japanese ancestry men, up to 181,999 European ancestry women, up to 140,155 European ancestry controls	Body mass index	28892062
rs1558902	16	53769662	rs1558902-T	FTO	intron_variant	0.1258	6e-222	0.0798	[0.075-0.085] unit increase	195,070 Taiwanese ancestry, Japanese ancestry individuals, 334,487 European ancestry, Latino, East Asian ancestry, African American, South Asian ancestry individuals, 361,194 individuals	NA	Body mass index	35051171
rs11642015	16	53768582	rs11642015-?	FTO	intron_variant	NR	7e-217			346,393 European ancestry individuals	NA	Body mass index	31453325
rs6548238	2	634905	rs6548238-C	LINC01875 - TMEM18	TF_binding_site_variant	NR	3e-214	0.055	[0.051-0.059] unit increase	1,122,049 European ancestry individuals	NA	Body mass index	36581621
rs571312	18	60172536	rs571312-C	RNU4-17P - MC4R	intergenic_variant	NR	2e-213	0.0486	[0.045-0.052] unit decrease	1,122,049 European ancestry individuals	NA	Body mass index	36581621
rs1558902	16	53769662	rs1558902-T	FTO	intron_variant	NR	2e-210	0.079	[NR] unit decrease	315,347 European ancestry individuals, 8,322 Hispanic/Latino individuals, 7,290 East Asian ancestry individuals, 3,069 African American individuals, 459 South Asian ancestry individuals	431,743 European ancestry individuals, 9,275 South Asian ancestry individuals, 8,261 African British individuals, 1,822 East Asian ancestry individuals, 7,620 individuals	Body mass index	30108127
rs1121980	16	53775335	rs1121980-A	FTO	intron_variant	0.4378	1e-206	0.072	[0.069-0.075] unit increase	434,794 European ancestry female individuals	NA	Body mass index	30239722
rs1558902	16	53769662	rs1558902-A	FTO	intron_variant	0.415284232669989	9e-199	0.08215689	unit increase	up to 309,889 European ancestry individuals	NA	Body mass index	26426971
rs9936385	16	53785257	rs9936385-C	FTO	intron_variant	0.39	4e-188			up to 309,889 European ancestry individuals	NA	Body mass index	26426971
rs9936385	16	53785257	rs9936385-C	FTO	intron_variant	0.39	2e-187			up to 51,625 European ancestry men aged <50, up to 60,654 European ancestry women aged <50, up to 90,988 European ancestry men aged >50, up to 106,622 European ancestry women aged >50	NA	Body mass index x sex x age interaction (4df test)	26426971
rs6567160	18	60161902	rs6567160-T	RPS3AP49 - RNU4-17P	upstream_gene_variant	0.7518	8e-184	0.0552	[0.051-0.059] unit decrease	434,794 European ancestry female individuals	NA	Body mass index	30239722
rs6567160	18	60161902	rs6567160-T	RPS3AP49 - RNU4-17P	upstream_gene_variant	0.7518	8e-184	0.0552	[0.051-0.059] unit decrease	374,756 European ancestry male individuals	NA	Body mass index	30239722
rs6567160	18	60161902	rs6567160-T	RPS3AP49 - RNU4-17P	upstream_gene_variant	0.7518	8e-184	0.0552	[0.051-0.059] unit decrease	806,834 European ancestry individuals	NA	Body mass index	30239722
rs6567160	18	60161902	rs6567160-T	RPS3AP49 - RNU4-17P	upstream_gene_variant	NR	5e-180	0.05302	[0.049-0.057] unit decrease	694,649 European ancestry individuals	NA	Body mass index (MTAG)	36376304
rs17817712	16	53787213	rs17817712-G	FTO	intron_variant	NR	2e-177	0.142	[0.13-0.15] unit increase	14,489 individuals	217,822 individuals	Body mass index	31903547
rs247617	16	56956804	rs247617-?	HERPUD1 - CETP	regulatory_region_variant	NR	4e-165			9,618 European ancestry individuals	19,796 European ancestry individuals	Age-related disease endophenotypes	27790247
rs13021737	2	632348	rs13021737-A	LINC01875 - TMEM18	intergenic_variant	NR	2e-163	0.06014	[0.056-0.064] unit decrease	694,649 European ancestry individuals	NA	Body mass index (MTAG)	36376304
rs13021737	2	632348	rs13021737-A	LINC01875 - TMEM18	intergenic_variant	0.1567	3e-161	0.0578	[0.054-0.062] unit decrease	806,834 European ancestry individuals	NA	Body mass index	30239722
rs6548237	2	621461	rs6548237-A	LINC01875 - TMEM18	intergenic_variant	0.161	2e-158	0.057	[0.053-0.061] unit decrease	434,794 European ancestry female individuals	NA	Body mass index	30239722
rs12714415	2	651430	rs12714415-T	LINC01875 - TMEM18	regulatory_region_variant	0.8476	1e-157	0.0584	[0.054-0.063] unit increase	374,756 European ancestry male individuals	NA	Body mass index	30239722
rs1558902	16	53769662	rs1558902-A	FTO	intron_variant	0.409	1e-156	0.081	[0.075-0.087] kg/m2 increase	up to 104,666 European ancestry male individuals, up to 132,115 European ancestry female individuals, 370 African American male individuals, 517 African American female individuals, 512 Hispanic male individuals, 764 Hispanic female individuals	up to 48,274 European ancestry male individuals, up to 39,864 European ancestry female individuals, 2,441 African American or Afro-Caribbean male individuals, 6,314 African American or Afro-Caribbean female individuals, 919 Filipino male individuals, 828 Filipino female individuals, 205 Seychellois male individuals, 287 Seychellois female individuals, 2,964 South Asian ancestry male individuals, …	Body mass index	25673413
rs1558902	16	53769662	rs1558902-A	FTO	intron_variant	0.415	8e-153	0.082	[0.076-0.088] kg/m2 increase	up to 104,666 European ancestry male individuals, up to 132,115 European ancestry female individuals, 370 African American male individuals, 517 African American female individuals, 512 Hispanic male individuals, 764 Hispanic female individuals	up to 48,274 European ancestry male individuals, up to 39,864 European ancestry female individuals, 2,441 African American or Afro-Caribbean male individuals, 6,314 African American or Afro-Caribbean female individuals, 919 Filipino male individuals, 828 Filipino female individuals, 205 Seychellois male individuals, 287 Seychellois female individuals, 2,964 South Asian ancestry male individuals, …	Body mass index	25673413
rs10871777	18	60184530	rs10871777-G	RNU4-17P - MC4R	intergenic_variant	NR	2e-152	0.103	[0.093-0.113] unit increase	14,489 individuals	217,822 individuals	Body mass index and bone mineral density (pleiotropy)	31903547
rs543874	1	177920345	rs543874-G	LINC01741 - SEC16B	upstream_gene_variant	NR	7e-152	0.0433	[0.04-0.046] unit increase	1,122,049 European ancestry individuals	NA	Body mass index	36581621
rs13129697	4	9925343	rs13129697-G	SLC2A9	intron_variant	0.28	8e-150	0.403	[0.37-0.43] kg/m2 decrease	up to 5,529 European ancestry male individuals, up to 9,753 European ancestry female individuals	NA	Urate levels in lean individuals	25811787
rs247617	16	56956804	rs247617-?	HERPUD1 - CETP	regulatory_region_variant	NR	1e-149			9,618 European ancestry individuals	19,796 European ancestry individuals	Age-related diseases, mortality and associated endophenotypes	27790247
rs17817964	16	53794154	rs17817964-T	FTO	intron_variant	0.114	1e-146	0.069	[0.049-0.089] unit increase	16,559 African ancestry men, 26,193 African ancestry women	2,458 African ancestry men, 7,685 African ancestry women, 152,893 European ancestry men, 171,977 European ancestry women	Body mass index (adult)	28430825
rs7680126	4	9983972	rs7680126-G	SLC2A9	intron_variant	0.22	2e-134	0.341	[0.31-0.37] kg/m2 decrease	up to 5,529 European ancestry male individuals, up to 9,753 European ancestry female individuals	NA	Urate levels in lean individuals	25811787
chr22:43928847			chr22:43928847-G			0.2191	3e-133	0.0697	[0.064-0.075] IU/L increase	388,865 European ancestry individuals	NA	Aspartate aminotransferase levels x BMI interaction	34184762
rs6567160	18	60161902	rs6567160-?	RPS3AP49 - RNU4-17P	upstream_gene_variant	NR	7e-126			457,822 European ancestry individuals	NA	Body mass index	31669095
rs6567160	18	60161902	rs6567160-?	RPS3AP49 - RNU4-17P	upstream_gene_variant	NR	1e-125			approximately 458,000 European ancestry individuals	NA	Body mass index	30595370
rs543874	1	177920345	rs543874-A	LINC01741 - SEC16B	upstream_gene_variant	0.7786	3e-125	0.0479	[0.044-0.052] unit decrease	806,834 European ancestry individuals	NA	Body mass index	30239722
rs543874	1	177920345	rs543874-A	LINC01741 - SEC16B	upstream_gene_variant	0.7786	3e-125	0.0479	[0.044-0.052] unit decrease	434,794 European ancestry female individuals	NA	Body mass index	30239722
rs543874	1	177920345	rs543874-A	LINC01741 - SEC16B	upstream_gene_variant	0.7786	3e-125	0.0479	[0.044-0.052] unit decrease	374,756 European ancestry male individuals	NA	Body mass index	30239722
rs543874	1	177920345	rs543874-A	LINC01741 - SEC16B	upstream_gene_variant	NR	9e-125	0.04581	[0.042-0.05] unit decrease	694,649 European ancestry individuals	NA	Body mass index (MTAG)	36376304
rs6265	11	27658369	rs6265-C	BDNF, BDNF-AS	missense_variant	NR	1e-122	0.0396	[0.036-0.043] unit increase	1,122,049 European ancestry individuals	NA	Body mass index	36581621
rs17817712	16	53787213	rs17817712-G	FTO	intron_variant	NR	1e-121	0.142	[0.13-0.15] unit increase	14,489 individuals	217,822 individuals	Body mass index and bone mineral density (pleiotropy)	31903547
rs1558902	16	53769662	rs1558902-A	FTO	intron_variant	0.42	5e-120	0.39	[0.35-0.43] kg/m2 increase	Up to 123,865 European ancestry individuals	Up to 125,931 European ancestry individuals	Body mass index	20935630
rs6567160	18	60161902	rs6567160-C	RPS3AP49 - RNU4-17P	upstream_gene_variant	NR	3e-118	0.0518	[0.047-0.056] unit increase	359,983 European ancestry individuals, 163,835 East Asian ancestry individuals	NA	Body mass index	34594039
rs964184	11	116778201	rs964184-?	ZPR1	3_prime_UTR_variant	NR	3e-116			9,618 European ancestry individuals	19,796 European ancestry individuals	Age-related disease endophenotypes	27790247
rs1558902	16	53769662	rs1558902-A	FTO	intron_variant	0.4028	2e-115			98,173 European ancestry women, 64,373 European ancestry men, 5,829 European ancestry individuals, 10,500 African American/Afro-Caribbean ancestry women, 2,706 African American/Afro-Caribbean ancestry men, 1,030 Indian Asian ancestry women, 7,648 Indian Asian ancestry men, 1,793 Filipino ancestry women, 2,944 Hispanic/Latino ancestry women, 1,764 Hispanic/Latino ancestry men	21,496 European ancestry women, 24,385 European ancestry men, 118,364 European ancestry individuals, 2,326 African American/Afro-Caribbean ancestry women, 855 African American/Afro-Caribbean ancestry men	Body mass index (joint analysis main effects and smoking interaction)	28443625
rs10938397	4	45180510	rs10938397-G	PRDX4P1 - THAP12P9	intergenic_variant	NR	2e-114	0.031	[0.028-0.034] unit increase	1,122,049 European ancestry individuals	NA	Body mass index	36581621
rs560887	2	168906638	rs560887-T	SPC25, SPC25, G6PC2, G6PC2	intron_variant	0.2965	2e-113	1.0E-4	[-0.00131-0.00151] unit increase	Up to 58,074 European ancestry individuals	Up tp 38,422 European ancestry individuals	Fasting blood glucose (BMI interaction)	22581228
rs13129697	4	9925343	rs13129697-G	SLC2A9	intron_variant	0.28	3e-111	0.412	[0.38-0.45] kg/m2 decrease	up to 10,058 European ancestry male individuals, up to 7,189 European ancestry female individuals	NA	Urate levels in overweight individuals	25811787
rs6744646	2	628504	rs6744646-?	LINC01875 - TMEM18	intergenic_variant	NR	4e-111			approximately 458,000 European ancestry individuals	NA	Body mass index	30595370
rs6744646	2	628504	rs6744646-?	LINC01875 - TMEM18	intergenic_variant	NR	1e-110			457,822 European ancestry individuals	NA	Body mass index	31669095
rs62106258	2	417167	rs62106258-C	LINC01865 - LINC01874	upstream_gene_variant	NR	2e-110	0.0858	[0.078-0.093] unit decrease	1,122,049 European ancestry individuals	NA	Body mass index	36581621
rs1558902	16	53769662	rs1558902-A	FTO	intron_variant	0.4028	3e-110	0.075	[0.068-0.082] kg/m2 increase	98,173 European ancestry women, 64,373 European ancestry men, 5,829 European ancestry individuals, 10,500 African American/Afro-Caribbean ancestry women, 2,706 African American/Afro-Caribbean ancestry men, 1,030 Indian Asian ancestry women, 7,648 Indian Asian ancestry men, 1,793 Filipino ancestry women, 2,944 Hispanic/Latino ancestry women, 1,764 Hispanic/Latino ancestry men	21,496 European ancestry women, 24,385 European ancestry men, 118,364 European ancestry individuals, 2,326 African American/Afro-Caribbean ancestry women, 855 African American/Afro-Caribbean ancestry men	BMI (adjusted for smoking behaviour)	28443625
rs987237	6	50835337	rs987237-G	TFAP2B	intron_variant	NR	3e-109	0.0377	[0.034-0.041] unit increase	1,122,049 European ancestry individuals	NA	Body mass index	36581621
rs3751812	16	53784548	rs3751812-?	FTO	intron_variant	NR	3e-109			2,518 African American women, 86,278 European ancestry women, 1,773 Filipino ancestry women, 1,030 Indian ancestry women, 1,457 African American men, 55,137 European ancestry men, 7,648 Indian ancestry men, 5,527 European ancestry individuals	6,244 African American women, 17,531 European ancestry women, 329 African American men, 19,956 European ancestry men	Body mass index (joint analysis main effects and physical activity interaction)	28448500
rs964184	11	116778201	rs964184-?	ZPR1	3_prime_UTR_variant	NR	2e-108			9,618 European ancestry individuals	19,796 European ancestry individuals	Age-related diseases, mortality and associated endophenotypes	27790247
rs3751812	16	53784548	rs3751812-?	FTO	intron_variant	NR	2e-108			2,518 African American women, 86,278 European ancestry women, 1,773 Filipino ancestry women, 1,030 Indian ancestry women, 1,457 African American men, 55,137 European ancestry men, 7,648 Indian ancestry men, 5,527 European ancestry individuals	6,244 African American women, 17,531 European ancestry women, 329 African American men, 19,956 European ancestry men	Body mass index (joint analysis main effects and physical activity interaction)	28448500
rs3751812	16	53784548	rs3751812-T	FTO	intron_variant	0.396	6e-108	0.0803	[0.073-0.087] kg/m2 increase	2,518 African American women, 86,278 European ancestry women, 1,773 Filipino ancestry women, 1,030 Indian ancestry women, 1,457 African American men, 55,137 European ancestry men, 7,648 Indian ancestry men, 5,527 European ancestry individuals	6,244 African American women, 17,531 European ancestry women, 329 African American men, 19,956 European ancestry men	Body mass index	28448500
chr22:43928847			chr22:43928847-G			0.2191	8e-107	0.0588	[0.054-0.064] IU/L increase	388,865 European ancestry individuals	NA	Alanine aminotransferase levels x BMI interaction	34184762
rs10830963	11	92975544	rs10830963-C	MTNR1B	intron_variant	0.7094	4e-105	0.0014	[-0.00019-0.00299] unit decrease	Up to 58,074 European ancestry individuals	Up tp 38,422 European ancestry individuals	Fasting blood glucose (BMI interaction)	22581228
rs9930333	16	53766065	rs9930333-G	FTO	intron_variant	0.43479999999999996	1e-103	0.0835	[0.076-0.091] kg/m2 increase	2,518 African American women, 86,278 European ancestry women, 1,773 Filipino ancestry women, 1,030 Indian ancestry women, 1,457 African American men, 55,137 European ancestry men, 7,648 Indian ancestry men, 5,527 European ancestry individuals	6,244 African American women, 17,531 European ancestry women, 329 African American men, 19,956 European ancestry men	Body mass index	28448500
rs9928094	16	53765993	rs9928094-G	FTO	intron_variant	0.413164	6e-101	1932-01-01	[1.29-1.36]	1,456 British ancestry obese children, 6,460 European ancestry control adults	up to 7,526 British ancestry obese individuals, at least 4,405 obese individuals, up to 20,720 British ancestry controls, 61,166 controls	Obesity (extreme)	30677029
rs780094	2	27518370	rs780094-?	GCKR	intron_variant	NR	8e-101			9,618 European ancestry individuals	19,796 European ancestry individuals	Age-related disease endophenotypes	27790247
rs62106258	2	417167	rs62106258-?	LINC01865 - LINC01874	upstream_gene_variant	NR	3e-100			457,822 European ancestry individuals	NA	Body mass index	31669095
rs9956279	18	60275566	rs9956279-C	RNU4-17P - MC4R	intergenic_variant	NR	8e-100	0.0338	[0.031-0.037] unit decrease	1,122,049 European ancestry individuals	NA	Body mass index	36581621
rs9936385	16	53785257	rs9936385-C	FTO	intron_variant	0.39	1e-97	0.073	unit increase	up to 90,988 European ancestry men, up to 106,622 European ancestry women	NA	Body mass index (age>50)	26426971
rs62106258	2	417167	rs62106258-?	LINC01865 - LINC01874	upstream_gene_variant	NR	2e-97			approximately 458,000 European ancestry individuals	NA	Body mass index	30595370
rs11676272	2	24918669	rs11676272-G	ADCY3	missense_variant	NR	1e-96	0.0278	[0.025-0.03] unit increase	1,122,049 European ancestry individuals	NA	Body mass index	36581621
rs9936385	16	53785257	rs9936385-C	FTO	intron_variant	0.39	5e-95	0.093	unit increase	up to 51,625 European ancestry men, up to 60,654 European ancestry women	NA	Body mass index (age <50)	26426971
rs13107325	4	102267552	rs13107325-C	SLC39A8	missense_variant	NR	2e-94	0.0522	[0.047-0.057] unit decrease	1,122,049 European ancestry individuals	NA	Body mass index	36581621
rs10871777	18	60184530	rs10871777-G	RNU4-17P - MC4R	intergenic_variant	NR	3e-94	0.103	[0.093-0.113] unit increase	14,489 individuals	217,822 individuals	Body mass index	31903547
rs1558902	16	53769662	rs1558902-A	FTO	intron_variant	0.418	1e-93	0.084	[0.076-0.092] kg/m2 increase	up to 104,666 European ancestry male individuals, up to 132,115 European ancestry female individuals, 370 African American male individuals, 517 African American female individuals, 512 Hispanic male individuals, 764 Hispanic female individuals	up to 48,274 European ancestry male individuals, up to 39,864 European ancestry female individuals, 2,441 African American or Afro-Caribbean male individuals, 6,314 African American or Afro-Caribbean female individuals, 919 Filipino male individuals, 828 Filipino female individuals, 205 Seychellois male individuals, 287 Seychellois female individuals, 2,964 South Asian ancestry male individuals, …	Body mass index	25673413
rs539515	1	177919890	rs539515-C	LINC01741 - SEC16B	intron_variant	NR	2e-92	0.0468	[0.042-0.051] unit increase	359,983 European ancestry individuals, 163,835 East Asian ancestry individuals	NA	Body mass index	34594039
rs7680126	4	9983972	rs7680126-G	SLC2A9	intron_variant	0.22	3e-92	0.271	[0.25-0.3] kg/m2 decrease	up to 10,058 European ancestry male individuals, up to 7,189 European ancestry female individuals	NA	Urate levels in overweight individuals	25811787
rs780094	2	27518370	rs780094-?	GCKR	intron_variant	NR	4e-91			9,618 European ancestry individuals	19,796 European ancestry individuals	Age-related diseases, mortality and associated endophenotypes	27790247
rs11676272	2	24918669	rs11676272-A	ADCY3	missense_variant	NR	2e-90	0.03344	[0.03-0.037] unit decrease	694,649 European ancestry individuals	NA	Body mass index (MTAG)	36376304
rs7138803	12	49853685	rs7138803-G	BCDIN3D - RPL35AP28	intergenic_variant	NR	4e-90	0.0271	[0.025-0.03] unit decrease	1,122,049 European ancestry individuals	NA	Body mass index	36581621
rs1800437	19	45678134	rs1800437-G	GIPR	missense_variant	NR	5e-90	0.033	[0.03-0.036] unit increase	1,122,049 European ancestry individuals	NA	Body mass index	36581621
rs539515	1	177919890	rs539515-?	LINC01741 - SEC16B	intron_variant	NR	6e-90			457,822 European ancestry individuals	NA	Body mass index	31669095
rs6265	11	27658369	rs6265-T	BDNF, BDNF-AS	missense_variant	0.1836	7e-89	0.0413	[0.037-0.045] unit decrease	806,834 European ancestry individuals	NA	Body mass index	30239722
rs6265	11	27658369	rs6265-T	BDNF, BDNF-AS	missense_variant	0.1836	7e-89	0.0413	[0.037-0.045] unit decrease	434,794 European ancestry female individuals	NA	Body mass index	30239722
rs6265	11	27658369	rs6265-T	BDNF, BDNF-AS	missense_variant	0.1836	7e-89	0.0413	[0.037-0.045] unit decrease	374,756 European ancestry male individuals	NA	Body mass index	30239722
rs2568958	1	72299433	rs2568958-G	NEGR1 - RPL31P12	intron_variant	NR	3e-88	0.027	[0.024-0.03] unit decrease	1,122,049 European ancestry individuals	NA	Body mass index	36581621
rs62106258	2	417167	rs62106258-T	LINC01865 - LINC01874	upstream_gene_variant	NR	5e-88	0.097394	[0.088-0.107] unit increase	694,649 European ancestry individuals	NA	Body mass index (MTAG)	36376304
rs7359397	16	28874338	rs7359397-C	SH2B1 - ATP2A1	upstream_gene_variant	NR	8e-88	0.0269	[0.024-0.03] unit decrease	1,122,049 European ancestry individuals	NA	Body mass index	36581621
rs10938397	4	45180510	rs10938397-A	PRDX4P1 - THAP12P9	intergenic_variant	NR	1e-87	0.03212	[0.029-0.035] unit decrease	694,649 European ancestry individuals	NA	Body mass index (MTAG)	36376304
rs10938397	4	45180510	rs10938397-A	PRDX4P1 - THAP12P9	intergenic_variant	0.57	2e-86	0.0322	[0.029-0.035] unit decrease	806,834 European ancestry individuals	NA	Body mass index	30239722
rs10938397	4	45180510	rs10938397-A	PRDX4P1 - THAP12P9	intergenic_variant	0.57	2e-86	0.0322	[0.029-0.035] unit decrease	434,794 European ancestry female individuals	NA	Body mass index	30239722
rs13130484	4	45173674	rs13130484-T	PRDX4P1 - THAP12P9	intergenic_variant	0.4296	8e-86	0.0321	[0.029-0.035] unit increase	374,756 European ancestry male individuals	NA	Body mass index	30239722
rs539515	1	177919890	rs539515-?	LINC01741 - SEC16B	intron_variant	NR	1e-85			approximately 458,000 European ancestry individuals	NA	Body mass index	30595370
rs11642015	16	53768582	rs11642015-T	FTO	intron_variant	0.203407	2e-85	0.0773912	[0.07-0.085] unit increase	163,835 East Asian ancestry individuals	NA	Body mass index	34594039
rs6567160	18	60161902	rs6567160-C	RPS3AP49 - RNU4-17P	upstream_gene_variant	0.23	2e-84	0.054	[0.048-0.06] unit increase	up to 72,390 Japanese ancestry women, up to 85,894 Japanese ancestry men	up to 10,048 Japanese ancestry women, up to 5,098 Japanese ancestry men, up to 181,999 European ancestry women, up to 140,155 European ancestry controls	Body mass index	28892062
rs1558902	16	53769662	rs1558902-A	FTO	intron_variant	0.413	4e-84	0.079	[0.071-0.087] kg/m2 increase	up to 104,666 European ancestry male individuals, up to 132,115 European ancestry female individuals, 370 African American male individuals, 517 African American female individuals, 512 Hispanic male individuals, 764 Hispanic female individuals	up to 48,274 European ancestry male individuals, up to 39,864 European ancestry female individuals, 2,441 African American or Afro-Caribbean male individuals, 6,314 African American or Afro-Caribbean female individuals, 919 Filipino male individuals, 828 Filipino female individuals, 205 Seychellois male individuals, 287 Seychellois female individuals, 2,964 South Asian ancestry male individuals, …	Body mass index	25673413
rs2206277	6	50830813	rs2206277-T	TFAP2B	intron_variant	0.1557	2e-83	0.0408	[0.037-0.045] unit increase	374,756 European ancestry male individuals	NA	Body mass index	30239722
rs2206277	6	50830813	rs2206277-T	TFAP2B	intron_variant	0.1557	2e-83	0.0408	[0.037-0.045] unit increase	806,834 European ancestry individuals	NA	Body mass index	30239722
rs6265	11	27658369	rs6265-T	BDNF, BDNF-AS	missense_variant	NR	3e-83	0.03997	[0.036-0.044] unit decrease	694,649 European ancestry individuals	NA	Body mass index (MTAG)	36376304
rs2207139	6	50877777	rs2207139-A	RPS17P5 - FTH1P5	intergenic_variant	NR	9e-83	0.0433	[0.039-0.048] unit decrease	694,649 European ancestry individuals	NA	Body mass index (MTAG)	36376304
rs943005	6	50898107	rs943005-T	RPS17P5 - FTH1P5	non_coding_transcript_exon_variant	0.1494	1e-81	0.041	[0.037-0.045] unit increase	434,794 European ancestry female individuals	NA	Body mass index	30239722
rs11642015	16	53768582	rs11642015-T	FTO	intron_variant	0.207	2e-81	0.081	[0.073-0.089] unit increase	up to 72,390 Japanese ancestry women, up to 85,894 Japanese ancestry men	up to 10,048 Japanese ancestry women, up to 5,098 Japanese ancestry men, up to 181,999 European ancestry women, up to 140,155 European ancestry controls	Body mass index	28892062
rs12714415	2	651430	rs12714415-C	LINC01875 - TMEM18	regulatory_region_variant	NR	2e-81	0.0525	[0.047-0.058] unit decrease	359,983 European ancestry individuals, 163,835 East Asian ancestry individuals	NA	Body mass index	34594039
rs10871777	18	60184530	rs10871777-?	RNU4-17P - MC4R	intergenic_variant	NR	3e-81			346,393 European ancestry individuals	NA	Body mass index	31453325
rs9956279	18	60275566	rs9956279-T	RNU4-17P - MC4R	intergenic_variant	NR	4e-81	0.032908	[0.03-0.036] unit increase	694,649 European ancestry individuals	NA	Body mass index (MTAG)	36376304
rs4784323	16	53763653	rs4784323-?	FTO	intron_variant	NR	8e-80			457,822 European ancestry individuals	NA	Body mass index	31669095
rs1558902	16	53769662	rs1558902-A	FTO	intron_variant	0.4028	1e-79	0.072	[0.065-0.079] kg/m2 increase	77,279 European ancestry women, 47,280 European ancestry men, 4,856 European ancestry individuals, 8,799 African American/Afro-Caribbean ancestry women, 1,803 African American/Afro-Caribbean ancestry men, 1,020 Indian Asian ancestry women, 6,691 Indian Asian ancestry men, 1,526 Filipino ancestry women, 2,469 Hispanic/Latino ancestry women, 1,318 Hispanic/Latino ancestry men	16,011 European ancestry women, 17,912 European ancestry men, 105,218 European ancestry individuals, 2,073 African American/Afro-Caribbean ancestry women, 647 African American/Afro-Caribbean ancestry men	BMI in non-smokers	28443625
rs10203386	2	24913997	rs10203386-A	ADCY3	intron_variant	0.4506	1e-78	0.0318	[0.028-0.035] unit increase	806,834 European ancestry individuals	NA	Body mass index	30239722
rs10203386	2	24913997	rs10203386-A	ADCY3	intron_variant	0.4506	1e-78	0.0318	[0.028-0.035] unit increase	434,794 European ancestry female individuals	NA	Body mass index	30239722
rs3817334	11	47629441	rs3817334-C	MTCH2	intron_variant	NR	1e-78	0.0257	[0.023-0.028] unit decrease	1,122,049 European ancestry individuals	NA	Body mass index	36581621
rs2229616	18	60372043	rs2229616-C	MC4R	missense_variant	NR	2e-78	0.0996	[0.089-0.11] unit increase	1,122,049 European ancestry individuals	NA	Body mass index	36581621
rs7903146	10	112998590	rs7903146-C	TCF7L2	intron_variant	0.6829	2e-77			418,152 European ancestry individuals, 31,291 East Asian, South Asian, Hispanic and African American ancestry individuals	NA	Body mass index and type 2 diabetes (pairwise)	33619380
rs2112347	5	75719417	rs2112347-G	POC5 - SLC25A5P9	upstream_gene_variant	NR	4e-77	0.0256	[0.023-0.028] unit decrease	1,122,049 European ancestry individuals	NA	Body mass index	36581621
rs9930333	16	53766065	rs9930333-G	FTO	intron_variant	0.374575	9e-76	1948-01-01	[1.42-1.54]	1,456 British ancestry obese children, 1,471 European ancestry thin adults	up to 7,526 British ancestry obese individuals, 7,962 obese individuals, up to 3,532 British ancestry thin individuals, 8,106 thin individuals	Obese vs. thin	30677029
rs1421085	16	53767042	rs1421085-C	FTO	intron_variant	NR	2e-75	0.076	[0.068-0.084] unit increase	29,925 British ancestry cases, 89,763 British ancestry controls	NA	Body mass index	26961502
rs10968576	9	28414341	rs10968576-G	LINGO2	intron_variant	NR	2e-75	0.0257	[0.023-0.028] unit increase	1,122,049 European ancestry individuals	NA	Body mass index	36581621
rs6567160	18	60161902	rs6567160-C	RPS3AP49 - RNU4-17P	upstream_gene_variant	0.181	3e-75	0.0528	[0.047-0.058] unit decrease	195,070 Taiwanese ancestry, Japanese ancestry individuals, 334,487 European ancestry, Latino, East Asian ancestry, African American, South Asian ancestry individuals, 361,194 individuals	NA	Body mass index	35051171
rs2867125	2	622827	rs2867125-C	LINC01875 - TMEM18	intergenic_variant	0.83	5e-75			up to 51,625 European ancestry men aged <50, up to 60,654 European ancestry women aged <50, up to 90,988 European ancestry men aged >50, up to 106,622 European ancestry women aged >50	NA	Body mass index x sex x age interaction (4df test)	26426971
rs6725549	2	630323	rs6725549-A	LINC01875 - TMEM18	intergenic_variant	0.828391384341878	1e-74	0.06562978	unit increase	up to 309,889 European ancestry individuals	NA	Body mass index	26426971
rs9816226	3	186116710	rs9816226-T	DGKG	intron_variant	NR	7e-74	0.0329	[0.029-0.036] unit increase	1,122,049 European ancestry individuals	NA	Body mass index	36581621
rs11642015	16	53768582	rs11642015-?	FTO	intron_variant	NR	2e-73			346,393 European ancestry individuals	NA	Body mass index variance	31453325
rs1529897	2	24863958	rs1529897-T	ADCY3	intron_variant	0.5704	1e-72	0.0307	[0.027-0.034] unit decrease	374,756 European ancestry male individuals	NA	Body mass index	30239722
rs2867125	2	622827	rs2867125-C	LINC01875 - TMEM18	intergenic_variant	0.83	1e-72			up to 309,889 European ancestry individuals	NA	Body mass index	26426971
rs9930333	16	53766065	rs9930333-G	FTO	intron_variant	0.4345	5e-72	0.0747	[0.066-0.083] kg/m2 increase	1,957 African American women, 1,773 Filipino ancestry women, 305 Indian ancestry women, 67,609 European ancestry women, 1,206 African American men, 2,029 Indian ancestry men, 43,399 European ancestry men, at least 4,819 European ancestry individuals	4,807 African American women, 12,347 European ancestry women, 265 African American men, 14,540 European ancestry men	Body mass index in physically active individuals	28448500
rs9930333	16	53766065	rs9930333-G	FTO	intron_variant	0.43479999999999996	2e-71	0.0762	[0.068-0.085] kg/m2 increase	1,957 African American women, 1,773 Filipino ancestry women, 305 Indian ancestry women, 67,609 European ancestry women, 1,206 African American men, 2,029 Indian ancestry men, 43,399 European ancestry men, at least 4,819 European ancestry individuals	4,807 African American women, 12,347 European ancestry women, 265 African American men, 14,540 European ancestry men	Body mass index in physically active individuals	28448500
rs7138803	12	49853685	rs7138803-A	BCDIN3D - RPL35AP28	intergenic_variant	0.387	3e-71	0.0297	[0.026-0.033] unit increase	434,794 European ancestry female individuals	NA	Body mass index	30239722
rs7138803	12	49853685	rs7138803-A	BCDIN3D - RPL35AP28	intergenic_variant	0.387	3e-71	0.0297	[0.026-0.033] unit increase	806,834 European ancestry individuals	NA	Body mass index	30239722
rs6752378	2	24927247	rs6752378-?	ADCY3 - DNAJC27	intergenic_variant	NR	2e-70			approximately 458,000 European ancestry individuals	NA	Body mass index	30595370
rs6567160	18	60161902	rs6567160-T	RPS3AP49 - RNU4-17P	upstream_gene_variant	NR	7e-70	0.052	[NR] unit decrease	315,347 European ancestry individuals, 8,322 Hispanic/Latino individuals, 7,290 East Asian ancestry individuals, 3,069 African American individuals, 459 South Asian ancestry individuals	431,743 European ancestry individuals, 9,275 South Asian ancestry individuals, 8,261 African British individuals, 1,822 East Asian ancestry individuals, 7,620 individuals	Body mass index	30108127
rs113191842	16	53783406	rs113191842-?	FTO	intron_variant	NR	2e-69			457,822 European ancestry individuals	NA	Body mass index	31669095
rs13021737	2	632348	rs13021737-A	LINC01875 - TMEM18	intergenic_variant	NR	4e-69	0.058	[NR] unit decrease	315,347 European ancestry individuals, 8,322 Hispanic/Latino individuals, 7,290 East Asian ancestry individuals, 3,069 African American individuals, 459 South Asian ancestry individuals	431,743 European ancestry individuals, 9,275 South Asian ancestry individuals, 8,261 African British individuals, 1,822 East Asian ancestry individuals, 7,620 individuals	Body mass index	30108127
rs2229616	18	60372043	rs2229616-T	MC4R	missense_variant	NR	6e-69	0.10492	[0.093-0.117] unit decrease	694,649 European ancestry individuals	NA	Body mass index (MTAG)	36376304
rs3888190	16	28878165	rs3888190-A	SH2B1 - ATP2A1	upstream_gene_variant	NR	1e-68	0.028859	[0.026-0.032] unit increase	694,649 European ancestry individuals	NA	Body mass index (MTAG)	36376304
rs3810291	19	47065746	rs3810291-G	ZC3H4	3_prime_UTR_variant	NR	1e-68	0.025	[0.022-0.028] unit decrease	1,122,049 European ancestry individuals	NA	Body mass index	36581621
rs9930333	16	53766065	rs9930333-?	FTO	intron_variant	NR	1e-68			2,518 African American women, 86,278 European ancestry women, 1,773 Filipino ancestry women, 1,030 Indian ancestry women, 1,457 African American men, 55,137 European ancestry men, 7,648 Indian ancestry men, 5,527 European ancestry individuals	6,244 African American women, 17,531 European ancestry women, 329 African American men, 19,956 European ancestry men	Body mass index (joint analysis main effects and physical activity interaction)	28448500
rs10146997	14	79478819	rs10146997-G	NRXN3	intron_variant	NR	2e-68	0.0276	[0.024-0.031] unit increase	1,122,049 European ancestry individuals	NA	Body mass index	36581621
rs9930333	16	53766065	rs9930333-?	FTO	intron_variant	NR	2e-68			2,518 African American women, 86,278 European ancestry women, 1,773 Filipino ancestry women, 1,030 Indian ancestry women, 1,457 African American men, 55,137 European ancestry men, 7,648 Indian ancestry men, 5,527 European ancestry individuals	6,244 African American women, 17,531 European ancestry women, 329 African American men, 19,956 European ancestry men	Body mass index (joint analysis main effects and physical activity interaction)	28448500
rs6265	11	27658369	rs6265-C	BDNF, BDNF-AS	missense_variant	0.8160000000000001	3e-68	0.0405	[0.036-0.045] unit increase	up to 449,889 European ancestry individuals, up to 29,398 South Asian ancestry individuals, up to 27,610 African American individuals, up to 8,839 East Asian individuals, up to 10,772 Hispanic ancestry individuals	up to 196,766 European ancestry individuals	Body mass index	29273807
rs8082812	18	8522684	rs8082812-?	THEMIS3P - AKR1B1P6	intergenic_variant	NR	5e-67			9,618 European ancestry individuals	19,796 European ancestry individuals	Age-related diseases, mortality and associated endophenotypes	27790247
rs10203386	2	24913997	rs10203386-?	ADCY3	intron_variant	NR	7e-67			457,822 European ancestry individuals	NA	Body mass index	31669095
rs7498665	16	28871920	rs7498665-A	SH2B1	missense_variant	0.6179	1e-66	0.0285	[0.025-0.032] unit decrease	806,834 European ancestry individuals	NA	Body mass index	30239722
rs7498665	16	28871920	rs7498665-A	SH2B1	missense_variant	0.6179	1e-66	0.0285	[0.025-0.032] unit decrease	434,794 European ancestry female individuals	NA	Body mass index	30239722
rs7903146	10	112998590	rs7903146-C	TCF7L2	intron_variant	NR	2e-66	0.0252	[0.022-0.028] unit increase	1,122,049 European ancestry individuals	NA	Body mass index	36581621
rs8061590	16	28883809	rs8061590-A	ATP2A1	intron_variant	0.6181	3e-66	0.0284	[0.025-0.032] unit decrease	374,756 European ancestry male individuals	NA	Body mass index	30239722
rs6567160	18	60161902	rs6567160-T	RPS3AP49 - RNU4-17P	upstream_gene_variant	0.762873575358056	9e-66	0.053833127	unit decrease	up to 309,889 European ancestry individuals	NA	Body mass index	26426971
rs7138803	12	49853685	rs7138803-A	BCDIN3D - RPL35AP28	intergenic_variant	NR	1e-65	0.028144	[0.025-0.031] unit increase	694,649 European ancestry individuals	NA	Body mass index (MTAG)	36376304
rs6751993	2	635864	rs6751993-?	LINC01875 - TMEM18	intergenic_variant	NR	3e-65			346,393 European ancestry individuals	NA	Body mass index	31453325
rs13021737	2	632348	rs13021737-G	LINC01875 - TMEM18	intergenic_variant	0.82	4e-65	0.057	[0.051-0.063] unit increase	up to 72,390 Japanese ancestry women, up to 85,894 Japanese ancestry men	up to 10,048 Japanese ancestry women, up to 5,098 Japanese ancestry men, up to 181,999 European ancestry women, up to 140,155 European ancestry controls	Body mass index	28892062
rs2241423	15	67794500	rs2241423-G	MAP2K5	intron_variant	NR	4e-65	0.0271	[0.024-0.03] unit increase	1,122,049 European ancestry individuals	NA	Body mass index	36581621
rs1558902	16	53769662	rs1558902-A	FTO	intron_variant	0.4028	7e-65	0.0806	[0.071-0.09] kg/m2 increase	98,173 European ancestry women, 64,373 European ancestry men, 5,829 European ancestry individuals, 10,500 African American/Afro-Caribbean ancestry women, 2,706 African American/Afro-Caribbean ancestry men, 1,030 Indian Asian ancestry women, 7,648 Indian Asian ancestry men, 1,793 Filipino ancestry women, 2,944 Hispanic/Latino ancestry women, 1,764 Hispanic/Latino ancestry men	21,496 European ancestry women, 24,385 European ancestry men, 118,364 European ancestry individuals, 2,326 African American/Afro-Caribbean ancestry women, 855 African American/Afro-Caribbean ancestry men	BMI (adjusted for smoking behaviour)	28443625
rs6567160	18	60161902	rs6567160-C	RPS3AP49 - RNU4-17P	upstream_gene_variant	0.197	2e-64	0.059	[0.043-0.075] unit increase	16,559 African ancestry men, 26,193 African ancestry women	2,458 African ancestry men, 7,685 African ancestry women, 152,893 European ancestry men, 171,977 European ancestry women	Body mass index (adult)	28430825
rs9930333	16	53766065	rs9930333-G	FTO	intron_variant	0.43479999999999996	2e-64	0.0847	[0.075-0.095] kg/m2 increase	2,518 African American women, 86,278 European ancestry women, 1,773 Filipino ancestry women, 1,030 Indian ancestry women, 1,457 African American men, 55,137 European ancestry men, 7,648 Indian ancestry men, 5,527 European ancestry individuals	6,244 African American women, 17,531 European ancestry women, 329 African American men, 19,956 European ancestry men	Body mass index	28448500
rs9930333	16	53766065	rs9930333-G	FTO	intron_variant	0.4345	2e-64	0.0819	[0.072-0.091] kg/m2 increase	2,518 African American women, 86,278 European ancestry women, 1,773 Filipino ancestry women, 1,030 Indian ancestry women, 1,457 African American men, 55,137 European ancestry men, 7,648 Indian ancestry men, 5,527 European ancestry individuals	6,244 African American women, 17,531 European ancestry women, 329 African American men, 19,956 European ancestry men	Body mass index	28448500
rs17391694	1	78157942	rs17391694-C	GIPC2 - RNFT1P2	intergenic_variant	NR	3e-64	0.0328	[0.029-0.037] unit decrease	1,122,049 European ancestry individuals	NA	Body mass index	36581621
rs7132908	12	49869365	rs7132908-A	FAIM2	3_prime_UTR_variant	0.3895	5e-64	0.0305	[0.027-0.034] unit increase	374,756 European ancestry male individuals	NA	Body mass index	30239722
rs3219175	19	7668969	rs3219175-A	RPS27AP19 - RETN	upstream_gene_variant	NR	6e-64	0.759	[0.67-0.85] unit increase	2,194 Sub-Saharan African ancestry individuals	1,264 African American individuals	Resistin levels in overweight individuals	34620218
rs545608	1	177929986	rs545608-?	SEC16B, CRYZL2P-SEC16B	intron_variant	NR	2e-63			346,393 European ancestry individuals	NA	Body mass index	31453325
rs1558902	16	53769662	rs1558902-A	FTO	intron_variant	0.4028	2e-63			98,173 European ancestry women, 64,373 European ancestry men, 5,829 European ancestry individuals, 10,500 African American/Afro-Caribbean ancestry women, 2,706 African American/Afro-Caribbean ancestry men, 1,030 Indian Asian ancestry women, 7,648 Indian Asian ancestry men, 1,793 Filipino ancestry women, 2,944 Hispanic/Latino ancestry women, 1,764 Hispanic/Latino ancestry men	21,496 European ancestry women, 24,385 European ancestry men, 118,364 European ancestry individuals, 2,326 African American/Afro-Caribbean ancestry women, 855 African American/Afro-Caribbean ancestry men	Body mass index (joint analysis main effects and smoking interaction)	28443625
rs34379767	11	27682662	rs34379767-A	BDNF, BDNF-AS	intron_variant	NR	7e-63	0.036	[0.032-0.04] unit decrease	359,983 European ancestry individuals, 163,835 East Asian ancestry individuals	NA	Body mass index	34594039
rs1558902	16	53769662	rs1558902-A	FTO	intron_variant	0.4028	2e-62			98,173 European ancestry women, 64,373 European ancestry men, 5,829 European ancestry individuals, 10,500 African American/Afro-Caribbean ancestry women, 2,706 African American/Afro-Caribbean ancestry men, 1,030 Indian Asian ancestry women, 7,648 Indian Asian ancestry men, 1,793 Filipino ancestry women, 2,944 Hispanic/Latino ancestry women, 1,764 Hispanic/Latino ancestry men	21,496 European ancestry women, 24,385 European ancestry men, 118,364 European ancestry individuals, 2,326 African American/Afro-Caribbean ancestry women, 855 African American/Afro-Caribbean ancestry men	Body mass index (joint analysis main effects and smoking interaction)	28443625
rs7227810	18	60278047	rs7227810-?	NA - MC4R	regulatory_region_variant	NR	3e-62			457,822 European ancestry individuals	NA	Body mass index	31669095
rs7680126	4	9983972	rs7680126-G	SLC2A9	intron_variant	0.21	6e-62	0.298	[0.26-0.33] kg/m2 decrease	4,613 European ancestry male individuals, 4,690 European ancestry female individuals, 142 European ancestry individuals	NA	Urate levels in obese individuals	25811787
rs543874	1	177920345	rs543874-G	LINC01741 - SEC16B	upstream_gene_variant	0.2	7e-62	0.048	[0.042-0.054] unit increase	up to 72,390 Japanese ancestry women, up to 85,894 Japanese ancestry men	up to 10,048 Japanese ancestry women, up to 5,098 Japanese ancestry men, up to 181,999 European ancestry women, up to 140,155 European ancestry controls	Body mass index	28892062
rs34811474	4	25407216	rs34811474-G	ANAPC4	missense_variant	NR	8e-62	0.026	[0.023-0.029] unit increase	1,122,049 European ancestry individuals	NA	Body mass index	36581621
rs2635727	6	50853227	rs2635727-C	TFAP2B - RPS17P5	downstream_gene_variant	NR	8e-62	0.0279	[0.025-0.031] unit increase	1,122,049 European ancestry individuals	NA	Body mass index	36581621
rs2112347	5	75719417	rs2112347-T	POC5 - SLC25A5P9	upstream_gene_variant	0.6298	1e-61	0.0276	[0.024-0.031] unit increase	806,834 European ancestry individuals	NA	Body mass index	30239722
rs2112347	5	75719417	rs2112347-T	POC5 - SLC25A5P9	upstream_gene_variant	0.6298	1e-61	0.0276	[0.024-0.031] unit increase	434,794 European ancestry female individuals	NA	Body mass index	30239722
rs35560038	19	45671788	rs35560038-T	GIPR	intron_variant	NR	4e-61	0.0382	[0.034-0.043] unit decrease	359,983 European ancestry individuals, 163,835 East Asian ancestry individuals	NA	Body mass index	34594039
rs6265	11	27658369	rs6265-?	BDNF, BDNF-AS	missense_variant	NR	8e-61			approximately 458,000 European ancestry individuals	NA	Body mass index	30595370
rs11672660	19	45676926	rs11672660-T	GIPR	intron_variant	0.1871	7e-60	0.0338	[0.03-0.038] unit decrease	806,834 European ancestry individuals	NA	Body mass index	30239722
rs11672660	19	45676926	rs11672660-T	GIPR	intron_variant	0.1871	7e-60	0.0338	[0.03-0.038] unit decrease	434,794 European ancestry female individuals	NA	Body mass index	30239722
rs2307111	5	75707853	rs2307111-T	POC5	missense_variant	NR	8e-60	0.026522	[0.023-0.03] unit increase	694,649 European ancestry individuals	NA	Body mass index (MTAG)	36376304
rs12955983	18	60205756	rs12955983-G	RNU4-17P - MC4R	intergenic_variant	0.28	9e-60			up to 51,625 European ancestry men aged <50, up to 60,654 European ancestry women aged <50, up to 90,988 European ancestry men aged >50, up to 106,622 European ancestry women aged >50	NA	Body mass index x sex x age interaction (4df test)	26426971
rs6749422	2	24927142	rs6749422-G	ADCY3 - DNAJC27	intergenic_variant	NR	2e-59	0.0308	[0.027-0.035] unit increase	359,983 European ancestry individuals, 163,835 East Asian ancestry individuals	NA	Body mass index	34594039
rs13129697	4	9925343	rs13129697-G	SLC2A9	intron_variant	0.28	3e-59	0.376	[0.33-0.42] kg/m2 decrease	4,613 European ancestry male individuals, 4,690 European ancestry female individuals, 142 European ancestry individuals	NA	Urate levels in obese individuals	25811787
rs1800437	19	45678134	rs1800437-C	GIPR	missense_variant	0.1873	3e-59	0.0339	[0.03-0.038] unit decrease	374,756 European ancestry male individuals	NA	Body mass index	30239722
rs12444979	16	19922278	rs12444979-C	GPRC5B - GPR139	intergenic_variant	NR	3e-59	0.0307	[0.027-0.034] unit increase	1,122,049 European ancestry individuals	NA	Body mass index	36581621
rs11676272	2	24918669	rs11676272-G	ADCY3	missense_variant	0.48560000000000003	4e-59	0.0294	[0.026-0.033] unit increase	up to 449,889 European ancestry individuals, up to 29,398 South Asian ancestry individuals, up to 27,610 African American individuals, up to 8,839 East Asian individuals, up to 10,772 Hispanic ancestry individuals	up to 196,766 European ancestry individuals	Body mass index	29273807
rs1558902	16	53769662	rs1558902-A	FTO	intron_variant	0.4028	5e-59	0.0707	[0.062-0.079] kg/m2 increase	98,173 European ancestry women, 64,373 European ancestry men, 5,829 European ancestry individuals, 10,500 African American/Afro-Caribbean ancestry women, 2,706 African American/Afro-Caribbean ancestry men, 1,030 Indian Asian ancestry women, 7,648 Indian Asian ancestry men, 1,793 Filipino ancestry women, 2,944 Hispanic/Latino ancestry women, 1,764 Hispanic/Latino ancestry men	21,496 European ancestry women, 24,385 European ancestry men, 118,364 European ancestry individuals, 2,326 African American/Afro-Caribbean ancestry women, 855 African American/Afro-Caribbean ancestry men	BMI (adjusted for smoking behaviour)	28443625
rs6567160	18	60161902	rs6567160-C	RPS3AP49 - RNU4-17P	upstream_gene_variant	0.236	7e-59	0.056	[0.049-0.063] kg/m2 increase	up to 104,666 European ancestry male individuals, up to 132,115 European ancestry female individuals, 370 African American male individuals, 517 African American female individuals, 512 Hispanic male individuals, 764 Hispanic female individuals	up to 48,274 European ancestry male individuals, up to 39,864 European ancestry female individuals, 2,441 African American or Afro-Caribbean male individuals, 6,314 African American or Afro-Caribbean female individuals, 919 Filipino male individuals, 828 Filipino female individuals, 205 Seychellois male individuals, 287 Seychellois female individuals, 2,964 South Asian ancestry male individuals, …	Body mass index	25673413
rs11672660	19	45676926	rs11672660-T	GIPR	intron_variant	NR	1e-58	0.03367	[0.03-0.038] unit decrease	694,649 European ancestry individuals	NA	Body mass index (MTAG)	36376304
rs2250377	1	201891498	rs2250377-G	SHISA4	missense_variant	NR	1e-58	0.0223	[0.02-0.025] unit decrease	1,122,049 European ancestry individuals	NA	Body mass index	36581621
rs8050136	16	53782363	rs8050136-A	FTO	intron_variant	0.4055	2e-58	0.0844	[0.074-0.095] kg/m2 increase	2,518 African American women, 86,278 European ancestry women, 1,773 Filipino ancestry women, 1,030 Indian ancestry women, 1,457 African American men, 55,137 European ancestry men, 7,648 Indian ancestry men, 5,527 European ancestry individuals	6,244 African American women, 17,531 European ancestry women, 329 African American men, 19,956 European ancestry men	Body mass index	28448500
rs12955983	18	60205756	rs12955983-G	RNU4-17P - MC4R	intergenic_variant	0.28	2e-58			up to 309,889 European ancestry individuals	NA	Body mass index	26426971
rs6265	11	27658369	rs6265-?	BDNF, BDNF-AS	missense_variant	NR	3e-58			457,822 European ancestry individuals	NA	Body mass index	31669095
rs7481311	11	27561582	rs7481311-C	BDNF-AS	intron_variant	NR	9e-57	0.0248	[0.022-0.028] unit decrease	1,122,049 European ancestry individuals	NA	Body mass index	36581621
rs879620	16	3965728	rs879620-C	ADCY9	3_prime_UTR_variant	NR	9e-57	0.0249	[0.022-0.028] unit decrease	1,122,049 European ancestry individuals	NA	Body mass index	36581621
rs6499653	16	53843680	rs6499653-C	FTO	intron_variant	NR	1e-56	0.0277	[0.024-0.031] unit decrease	1,122,049 European ancestry individuals	NA	Body mass index	36581621
rs34360	5	75671883	rs34360-A	ANKDD1B	intron_variant	0.6482	2e-56	0.0269	[0.024-0.03] unit increase	374,756 European ancestry male individuals	NA	Body mass index	30239722
rs2230590	3	49898669	rs2230590-C	MST1R	missense_variant	NR	3e-56	0.0211	[0.019-0.024] unit increase	1,122,049 European ancestry individuals	NA	Body mass index	36581621
rs34974495	18	60373556	rs34974495-?	MC4R - NA	intron_variant	NR	5e-56			approximately 458,000 European ancestry individuals	NA	Body mass index	30595370
rs4607517	7	44196069	rs4607517-A	GCK	intron_variant	0.1661	8e-56	7.07E-6	[-0.0018-0.00181] unit decrease	Up to 58,074 European ancestry individuals	Up tp 38,422 European ancestry individuals	Fasting blood glucose (BMI interaction)	22581228
rs1460943	1	72347446	rs1460943-T	RPL31P12 - RNU6-1246P	intron_variant	NR	2e-55	0.026004	[0.023-0.029] unit increase	694,649 European ancestry individuals	NA	Body mass index (MTAG)	36376304
rs7124681	11	47508395	rs7124681-A	CELF1	intron_variant	0.4162	4e-55	0.0257	[0.023-0.029] unit increase	806,834 European ancestry individuals	NA	Body mass index	30239722
rs7124681	11	47508395	rs7124681-A	CELF1	intron_variant	0.4162	4e-55	0.0257	[0.023-0.029] unit increase	434,794 European ancestry female individuals	NA	Body mass index	30239722
rs7124681	11	47508395	rs7124681-A	CELF1	intron_variant	0.4162	4e-55	0.0257	[0.023-0.029] unit increase	374,756 European ancestry male individuals	NA	Body mass index	30239722
rs11755393	6	34856859	rs11755393-G	UHRF1BP1	missense_variant	NR	4e-55	0.0219	[0.019-0.025] unit increase	1,122,049 European ancestry individuals	NA	Body mass index	36581621
rs6567160	18	60161902	rs6567160-T	RPS3AP49 - RNU4-17P	upstream_gene_variant	0.7603	4e-55			98,173 European ancestry women, 64,373 European ancestry men, 5,829 European ancestry individuals, 10,500 African American/Afro-Caribbean ancestry women, 2,706 African American/Afro-Caribbean ancestry men, 1,030 Indian Asian ancestry women, 7,648 Indian Asian ancestry men, 1,793 Filipino ancestry women, 2,944 Hispanic/Latino ancestry women, 1,764 Hispanic/Latino ancestry men	21,496 European ancestry women, 24,385 European ancestry men, 118,364 European ancestry individuals, 2,326 African American/Afro-Caribbean ancestry women, 855 African American/Afro-Caribbean ancestry men	Body mass index (joint analysis main effects and smoking interaction)	28443625
rs34974495	18	60373556	rs34974495-?	MC4R - NA	intron_variant	NR	7e-55			457,822 European ancestry individuals	NA	Body mass index	31669095
rs4776976	15	67810953	rs4776976-T	MAP2K5 - SKOR1	downstream_gene_variant	NR	1e-54	0.02975	[0.026-0.033] unit decrease	694,649 European ancestry individuals	NA	Body mass index (MTAG)	36376304
rs6567160	18	60161902	rs6567160-T	RPS3AP49 - RNU4-17P	upstream_gene_variant	0.7603	3e-54	0.0579	[0.051-0.065] kg/m2 decrease	98,173 European ancestry women, 64,373 European ancestry men, 5,829 European ancestry individuals, 10,500 African American/Afro-Caribbean ancestry women, 2,706 African American/Afro-Caribbean ancestry men, 1,030 Indian Asian ancestry women, 7,648 Indian Asian ancestry men, 1,793 Filipino ancestry women, 2,944 Hispanic/Latino ancestry women, 1,764 Hispanic/Latino ancestry men	21,496 European ancestry women, 24,385 European ancestry men, 118,364 European ancestry individuals, 2,326 African American/Afro-Caribbean ancestry women, 855 African American/Afro-Caribbean ancestry men	BMI (adjusted for smoking behaviour)	28443625
rs8050136	16	53782363	rs8050136-?	FTO	intron_variant	NR	4e-54			2,518 African American women, 86,278 European ancestry women, 1,773 Filipino ancestry women, 1,030 Indian ancestry women, 1,457 African American men, 55,137 European ancestry men, 7,648 Indian ancestry men, 5,527 European ancestry individuals	6,244 African American women, 17,531 European ancestry women, 329 African American men, 19,956 European ancestry men	Body mass index (joint analysis main effects and physical activity interaction)	28448500
rs3101336	1	72285502	rs3101336-T	NEGR1 - RPL31P12	intron_variant	0.3825	5e-54	0.0254	[0.022-0.029] unit decrease	806,834 European ancestry individuals	NA	Body mass index	30239722
rs13021737	2	632348	rs13021737-G	LINC01875 - TMEM18	intergenic_variant	0.83	5e-54	0.06	[0.053-0.068] kg/m2 increase	up to 104,666 European ancestry male individuals, up to 132,115 European ancestry female individuals, 370 African American male individuals, 517 African American female individuals, 512 Hispanic male individuals, 764 Hispanic female individuals	up to 48,274 European ancestry male individuals, up to 39,864 European ancestry female individuals, 2,441 African American or Afro-Caribbean male individuals, 6,314 African American or Afro-Caribbean female individuals, 919 Filipino male individuals, 828 Filipino female individuals, 205 Seychellois male individuals, 287 Seychellois female individuals, 2,964 South Asian ancestry male individuals, …	Body mass index	25673413
rs7203521	16	53735381	rs7203521-A	FTO	intron_variant	NR	6e-54	0.025463	[0.022-0.029] unit increase	694,649 European ancestry individuals	NA	Body mass index (MTAG)	36376304
rs2568958	1	72299433	rs2568958-A	NEGR1 - RPL31P12	intron_variant	0.6177	1e-53	0.0253	[0.022-0.028] unit increase	434,794 European ancestry female individuals	NA	Body mass index	30239722
rs1167827	7	75533848	rs1167827-G	HIP1	3_prime_UTR_variant	NR	1e-53	0.0229	[0.02-0.026] unit increase	1,122,049 European ancestry individuals	NA	Body mass index	36581621
rs7550711	1	109540264	rs7550711-C	GPR61	intron_variant	NR	2e-53	0.0615	[0.054-0.069] unit decrease	1,122,049 European ancestry individuals	NA	Body mass index	36581621
rs72892910	6	50849174	rs72892910-?	TFAP2B - RPS17P5	downstream_gene_variant	NR	3e-53			approximately 458,000 European ancestry individuals	NA	Body mass index	30595370
rs10938397	4	45180510	rs10938397-G	PRDX4P1 - THAP12P9	intergenic_variant	0.2638	3e-53	0.0378	[0.033-0.043] unit decrease	195,070 Taiwanese ancestry, Japanese ancestry individuals, 334,487 European ancestry, Latino, East Asian ancestry, African American, South Asian ancestry individuals, 361,194 individuals	NA	Body mass index	35051171
rs7124681	11	47508395	rs7124681-A	CELF1	intron_variant	NR	4e-53	0.02492	[0.022-0.028] unit increase	694,649 European ancestry individuals	NA	Body mass index (MTAG)	36376304
rs6567160	18	60161902	rs6567160-C	RPS3AP49 - RNU4-17P	upstream_gene_variant	0.236	4e-53	0.056	[0.049-0.063] kg/m2 increase	up to 104,666 European ancestry male individuals, up to 132,115 European ancestry female individuals, 370 African American male individuals, 517 African American female individuals, 512 Hispanic male individuals, 764 Hispanic female individuals	up to 48,274 European ancestry male individuals, up to 39,864 European ancestry female individuals, 2,441 African American or Afro-Caribbean male individuals, 6,314 African American or Afro-Caribbean female individuals, 919 Filipino male individuals, 828 Filipino female individuals, 205 Seychellois male individuals, 287 Seychellois female individuals, 2,964 South Asian ancestry male individuals, …	Body mass index	25673413
rs1993709	1	72372846	rs1993709-A	RPL31P12 - NA	intron_variant	0.1805	1e-52	0.0317	[0.028-0.036] unit decrease	374,756 European ancestry male individuals	NA	Body mass index	30239722
rs8050136	16	53782363	rs8050136-A	FTO	intron_variant	0.4067	1e-52	0.0857	[0.075-0.097] kg/m2 increase	2,518 African American women, 86,278 European ancestry women, 1,773 Filipino ancestry women, 1,030 Indian ancestry women, 1,457 African American men, 55,137 European ancestry men, 7,648 Indian ancestry men, 5,527 European ancestry individuals	6,244 African American women, 17,531 European ancestry women, 329 African American men, 19,956 European ancestry men	Body mass index	28448500
rs72892910	6	50849174	rs72892910-?	TFAP2B - RPS17P5	downstream_gene_variant	NR	2e-52			457,822 European ancestry individuals	NA	Body mass index	31669095
rs12507026	4	45179317	rs12507026-?	PRDX4P1 - THAP12P9	intergenic_variant	NR	3e-52			approximately 458,000 European ancestry individuals	NA	Body mass index	30595370
rs35560038	19	45671788	rs35560038-T	GIPR	intron_variant	0.611	3e-52	0.054	[0.046-0.062] unit decrease	up to 72,390 Japanese ancestry women, up to 85,894 Japanese ancestry men	up to 10,048 Japanese ancestry women, up to 5,098 Japanese ancestry men, up to 181,999 European ancestry women, up to 140,155 European ancestry controls	Body mass index	28892062
rs3798519	6	50821065	rs3798519-C	TFAP2B	intron_variant	NR	3e-52	0.035	[0.03-0.04] unit increase	359,983 European ancestry individuals, 163,835 East Asian ancestry individuals	NA	Body mass index	34594039
rs543874	1	177920345	rs543874-A	LINC01741 - SEC16B	upstream_gene_variant	NR	4e-52	0.048	[NR] unit decrease	315,347 European ancestry individuals, 8,322 Hispanic/Latino individuals, 7,290 East Asian ancestry individuals, 3,069 African American individuals, 459 South Asian ancestry individuals	431,743 European ancestry individuals, 9,275 South Asian ancestry individuals, 8,261 African British individuals, 1,822 East Asian ancestry individuals, 7,620 individuals	Body mass index	30108127
rs2867125	2	622827	rs2867125-?	LINC01875 - TMEM18	intergenic_variant	NR	5e-52			2,518 African American women, 86,278 European ancestry women, 1,773 Filipino ancestry women, 1,030 Indian ancestry women, 1,457 African American men, 55,137 European ancestry men, 7,648 Indian ancestry men, 5,527 European ancestry individuals	6,244 African American women, 17,531 European ancestry women, 329 African American men, 19,956 European ancestry men	Body mass index (joint analysis main effects and physical activity interaction)	28448500
rs35560038	19	45671788	rs35560038-T	GIPR	intron_variant	0.619608	6e-52	0.0500166	[0.044-0.056] unit decrease	163,835 East Asian ancestry individuals	NA	Body mass index	34594039
rs11639988	16	19933041	rs11639988-A	GPRC5B - GPR139	intergenic_variant	NR	2e-51	0.035017	[0.03-0.04] unit increase	694,649 European ancestry individuals	NA	Body mass index (MTAG)	36376304
rs6265	11	27658369	rs6265-T	BDNF, BDNF-AS	missense_variant	0.2	2e-51	0.04	[0.034-0.046] unit decrease	up to 72,390 Japanese ancestry women, up to 85,894 Japanese ancestry men	up to 10,048 Japanese ancestry women, up to 5,098 Japanese ancestry men, up to 181,999 European ancestry women, up to 140,155 European ancestry controls	Body mass index	28892062
rs629301	1	109275684	rs629301-?	CELSR2	3_prime_UTR_variant	NR	2e-51			9,618 European ancestry individuals	19,796 European ancestry individuals	Age-related disease endophenotypes	27790247
rs11075990	16	53785981	rs11075990-G	FTO	intron_variant	0.4	2e-51	1935-01-01	[NR]	7,962 European ancestry high body mass index individuals, 8,106 European ancestry low body mass index individuals	4,900 European ancestry high body mass index individuals, 4,891 European ancestry low body mass index individuals	Body mass index	23563607
rs3810291	19	47065746	rs3810291-A	ZC3H4	3_prime_UTR_variant	NR	3e-51	0.025685	[0.022-0.029] unit increase	694,649 European ancestry individuals	NA	Body mass index (MTAG)	36376304
rs12507026	4	45179317	rs12507026-?	PRDX4P1 - THAP12P9	intergenic_variant	NR	3e-51			457,822 European ancestry individuals	NA	Body mass index	31669095
rs765547			rs765547-?		intergenic_variant	NR	3e-51			9,618 European ancestry individuals	19,796 European ancestry individuals	Age-related disease endophenotypes	27790247
rs62104180	2	466003	rs62104180-?	LINC01865 - LINC01874	intergenic_variant	NR	4e-51			346,393 European ancestry individuals	NA	Body mass index	31453325
rs9939609	16	53786615	rs9939609-A	FTO	intron_variant	0.41	4e-51	0.33	[0.27-0.39] kg/m2 increase	32,387 European ancestry individuals	59,082 European ancestry individuals	Body mass index	19079261
rs11030119	11	27706555	rs11030119-?	BDNF	intron_variant	NR	6e-51			457,822 European ancestry individuals	NA	Body mass index	31669095
rs9816226	3	186116710	rs9816226-A	DGKG	intron_variant	0.1755	1e-50	0.0315	[0.027-0.036] unit decrease	374,756 European ancestry male individuals	NA	Body mass index	30239722
rs9816226	3	186116710	rs9816226-A	DGKG	intron_variant	0.1755	1e-50	0.0315	[0.027-0.036] unit decrease	806,834 European ancestry individuals	NA	Body mass index	30239722
rs13021737	2	632348	rs13021737-G	LINC01875 - TMEM18	intergenic_variant	0.828	1e-50	0.06	[0.052-0.068] kg/m2 increase	up to 104,666 European ancestry male individuals, up to 132,115 European ancestry female individuals, 370 African American male individuals, 517 African American female individuals, 512 Hispanic male individuals, 764 Hispanic female individuals	up to 48,274 European ancestry male individuals, up to 39,864 European ancestry female individuals, 2,441 African American or Afro-Caribbean male individuals, 6,314 African American or Afro-Caribbean female individuals, 919 Filipino male individuals, 828 Filipino female individuals, 205 Seychellois male individuals, 287 Seychellois female individuals, 2,964 South Asian ancestry male individuals, …	Body mass index	25673413
rs12446632	16	19924067	rs12446632-A	GPRC5B - GPR139	intergenic_variant	0.1371	3e-50	0.0353	[0.031-0.04] unit decrease	374,756 European ancestry male individuals	NA	Body mass index	30239722
rs12446632	16	19924067	rs12446632-A	GPRC5B - GPR139	intergenic_variant	0.1371	3e-50	0.0353	[0.031-0.04] unit decrease	806,834 European ancestry individuals	NA	Body mass index	30239722
rs12446632	16	19924067	rs12446632-A	GPRC5B - GPR139	intergenic_variant	0.1371	3e-50	0.0353	[0.031-0.04] unit decrease	434,794 European ancestry female individuals	NA	Body mass index	30239722
rs7132908	12	49869365	rs7132908-?	FAIM2	3_prime_UTR_variant	NR	5e-50			approximately 458,000 European ancestry individuals	NA	Body mass index	30595370
rs3814883	16	29983601	rs3814883-C	TAOK2	synonymous_variant	NR	5e-50	0.0228	[0.02-0.026] unit decrease	1,122,049 European ancestry individuals	NA	Body mass index	36581621
rs10938397	4	45180510	rs10938397-G	PRDX4P1 - THAP12P9	intergenic_variant	NR	1e-49	0.0289	[0.025-0.033] unit increase	359,983 European ancestry individuals, 163,835 East Asian ancestry individuals	NA	Body mass index	34594039
rs629301	1	109275684	rs629301-?	CELSR2	3_prime_UTR_variant	NR	1e-49			9,618 European ancestry individuals	19,796 European ancestry individuals	Age-related diseases, mortality and associated endophenotypes	27790247
rs2867125	2	622827	rs2867125-C	LINC01875 - TMEM18	intergenic_variant	0.8276	1e-49	0.0702	[0.061-0.079] kg/m2 increase	2,518 African American women, 86,278 European ancestry women, 1,773 Filipino ancestry women, 1,030 Indian ancestry women, 1,457 African American men, 55,137 European ancestry men, 7,648 Indian ancestry men, 5,527 European ancestry individuals	6,244 African American women, 17,531 European ancestry women, 329 African American men, 19,956 European ancestry men	Body mass index	28448500
rs769449	19	44906745	rs769449-G	APOE	non_coding_transcript_exon_variant	NR	2e-49	0.03	[0.026-0.034] unit increase	1,122,049 European ancestry individuals	NA	Body mass index	36581621
rs7132908	12	49869365	rs7132908-?	FAIM2	3_prime_UTR_variant	NR	3e-49			457,822 European ancestry individuals	NA	Body mass index	31669095
rs2867125	2	622827	rs2867125-C	LINC01875 - TMEM18	intergenic_variant	0.83	3e-49	0.31	[0.25-0.37] kg/m2 increase	Up to 123,865 European ancestry individuals	Up to 125,931 European ancestry individuals	Body mass index	20935630
rs2817419	6	50845193	rs2817419-A	TFAP2B	3_prime_UTR_variant	NR	4e-49	0.026718	[0.023-0.03] unit increase	694,649 European ancestry individuals	NA	Body mass index (MTAG)	36376304
rs1421085	16	53767042	rs1421085-?	FTO	intron_variant	NR	5e-49	0.409608	unit increase	77,060 Taiwanese ancestry individuals	NA	Body mass index	36329257
rs10513801	3	186104564	rs10513801-T	ETV5	intron_variant	0.8762	6e-49	0.0352	[0.03-0.04] unit increase	434,794 European ancestry female individuals	NA	Body mass index	30239722
rs2867125	2	622827	rs2867125-C	LINC01875 - TMEM18	intergenic_variant	0.83	6e-49	0.086	unit increase	up to 51,625 European ancestry men, up to 60,654 European ancestry women	NA	Body mass index (age <50)	26426971
rs10938397	4	45180510	rs10938397-A	PRDX4P1 - THAP12P9	intergenic_variant	0.568726549945368	1e-48	0.040631566	unit decrease	up to 309,889 European ancestry individuals	NA	Body mass index	26426971
rs10938397	4	45180510	rs10938397-G	PRDX4P1 - THAP12P9	intergenic_variant	0.42	3e-48	0.035	[0.031-0.039] unit increase	up to 72,390 Japanese ancestry women, up to 85,894 Japanese ancestry men	up to 10,048 Japanese ancestry women, up to 5,098 Japanese ancestry men, up to 181,999 European ancestry women, up to 140,155 European ancestry controls	Body mass index	28892062
rs4671328	2	58708147	rs4671328-G	LINC01122	intron_variant	NR	3e-48	0.0223	[0.019-0.025] unit decrease	1,122,049 European ancestry individuals	NA	Body mass index	36581621
rs2867125	2	622827	rs2867125-?	LINC01875 - TMEM18	intergenic_variant	NR	9e-48			2,518 African American women, 86,278 European ancestry women, 1,773 Filipino ancestry women, 1,030 Indian ancestry women, 1,457 African American men, 55,137 European ancestry men, 7,648 Indian ancestry men, 5,527 European ancestry individuals	6,244 African American women, 17,531 European ancestry women, 329 African American men, 19,956 European ancestry men	Body mass index (joint analysis main effects and physical activity interaction)	28448500
rs10513801	3	186104564	rs10513801-T	ETV5	intron_variant	NR	1e-47	0.035515	[0.031-0.04] unit increase	694,649 European ancestry individuals	NA	Body mass index (MTAG)	36376304
rs10938397	4	45180510	rs10938397-A	PRDX4P1 - THAP12P9	intergenic_variant	NR	1e-47	0.037	[NR] unit decrease	315,347 European ancestry individuals, 8,322 Hispanic/Latino individuals, 7,290 East Asian ancestry individuals, 3,069 African American individuals, 459 South Asian ancestry individuals	431,743 European ancestry individuals, 9,275 South Asian ancestry individuals, 8,261 African British individuals, 1,822 East Asian ancestry individuals, 7,620 individuals	Body mass index	30108127
rs8050136	16	53782363	rs8050136-A	FTO	intron_variant	0.41	1e-47	2023-04-08	[6.96-9.12] % SD increase	72,598 European ancestry individuals, 1,160 African American individuals	Up to 11,036 European ancestry individuals, 32,615 individuals	Body mass index	19079260
rs11663816	18	60208994	rs11663816-?	RNU4-17P - NA	intergenic_variant	NR	2e-47			2,518 African American women, 86,278 European ancestry women, 1,773 Filipino ancestry women, 1,030 Indian ancestry women, 1,457 African American men, 55,137 European ancestry men, 7,648 Indian ancestry men, 5,527 European ancestry individuals	6,244 African American women, 17,531 European ancestry women, 329 African American men, 19,956 European ancestry men	Body mass index (joint analysis main effects and physical activity interaction)	28448500
rs9843653	3	49883138	rs9843653-?	ACTL11P - MST1R	downstream_gene_variant	NR	3e-47			approximately 458,000 European ancestry individuals	NA	Body mass index	30595370
rs13107325	4	102267552	rs13107325-T	SLC39A8	missense_variant	0.082	4e-47	0.0468	[0.041-0.053] unit increase	374,756 European ancestry male individuals	NA	Body mass index	30239722
rs13107325	4	102267552	rs13107325-T	SLC39A8	missense_variant	0.082	4e-47	0.0468	[0.041-0.053] unit increase	806,834 European ancestry individuals	NA	Body mass index	30239722
rs13107325	4	102267552	rs13107325-T	SLC39A8	missense_variant	0.082	4e-47	0.0468	[0.041-0.053] unit increase	434,794 European ancestry female individuals	NA	Body mass index	30239722
rs2307111	5	75707853	rs2307111-?	POC5	missense_variant	NR	1e-46			approximately 458,000 European ancestry individuals	NA	Body mass index	30595370
rs543874	1	177920345	rs543874-A	LINC01741 - SEC16B	upstream_gene_variant	0.80425773765243	3e-46	0.048511162	unit decrease	up to 309,889 European ancestry individuals	NA	Body mass index	26426971
rs9843653	3	49883138	rs9843653-T	ACTL11P - MST1R	downstream_gene_variant	NR	4e-46	0.02943	[0.025-0.033] unit decrease	694,649 European ancestry individuals	NA	Body mass index (MTAG)	36376304
rs13107325	4	102267552	rs13107325-T	SLC39A8	missense_variant	NR	4e-46	0.041619	[0.036-0.047] unit increase	694,649 European ancestry individuals	NA	Body mass index (MTAG)	36376304
rs543874	1	177920345	rs543874-G	LINC01741 - SEC16B	upstream_gene_variant	0.249	6e-46	0.055	[0.039-0.071] unit increase	16,559 African ancestry men, 26,193 African ancestry women	2,458 African ancestry men, 7,685 African ancestry women, 152,893 European ancestry men, 171,977 European ancestry women	Body mass index (adult)	28430825
rs10938397	4	45180510	rs10938397-G	PRDX4P1 - THAP12P9	intergenic_variant	0.242	6e-46	0.044	[0.028-0.06] unit increase	16,559 African ancestry men, 26,193 African ancestry women	2,458 African ancestry men, 7,685 African ancestry women, 152,893 European ancestry men, 171,977 European ancestry women	Body mass index (adult)	28430825
rs12969709	18	60192330	rs12969709-A	RNU4-17P - NA	intergenic_variant	0.2612	1e-45	0.057	[0.049-0.065] kg/m2 increase	2,518 African American women, 86,278 European ancestry women, 1,773 Filipino ancestry women, 1,030 Indian ancestry women, 1,457 African American men, 55,137 European ancestry men, 7,648 Indian ancestry men, 5,527 European ancestry individuals	6,244 African American women, 17,531 European ancestry women, 329 African American men, 19,956 European ancestry men	Body mass index	28448500
rs1558902	16	53769662	rs1558902-A	FTO	intron_variant	0.4028	3e-45	0.0771	[0.066-0.088] kg/m2 increase	77,279 European ancestry women, 47,280 European ancestry men, 4,856 European ancestry individuals, 8,799 African American/Afro-Caribbean ancestry women, 1,803 African American/Afro-Caribbean ancestry men, 1,020 Indian Asian ancestry women, 6,691 Indian Asian ancestry men, 1,526 Filipino ancestry women, 2,469 Hispanic/Latino ancestry women, 1,318 Hispanic/Latino ancestry men	16,011 European ancestry women, 17,912 European ancestry men, 105,218 European ancestry individuals, 2,073 African American/Afro-Caribbean ancestry women, 647 African American/Afro-Caribbean ancestry men	BMI in non-smokers	28443625
rs12429545	13	53528071	rs12429545-G	ZNF646P1 - LINC00558	intron_variant	NR	4e-45	0.028	[0.024-0.032] unit decrease	1,122,049 European ancestry individuals	NA	Body mass index	36581621
rs10132280	14	25458973	rs10132280-C	OR7K1P - LINC02306	intergenic_variant	NR	5e-45	0.0227	[0.02-0.026] unit increase	1,122,049 European ancestry individuals	NA	Body mass index	36581621
rs2867125	2	622827	rs2867125-C	LINC01875 - TMEM18	intergenic_variant	0.8253	5e-45	0.0704	[0.061-0.08] kg/m2 increase	2,518 African American women, 86,278 European ancestry women, 1,773 Filipino ancestry women, 1,030 Indian ancestry women, 1,457 African American men, 55,137 European ancestry men, 7,648 Indian ancestry men, 5,527 European ancestry individuals	6,244 African American women, 17,531 European ancestry women, 329 African American men, 19,956 European ancestry men	Body mass index	28448500
rs1800437	19	45678134	rs1800437-G	GIPR	missense_variant	0.7991	6e-45	0.0306	[0.026-0.035] unit increase	up to 449,889 European ancestry individuals, up to 29,398 South Asian ancestry individuals, up to 27,610 African American individuals, up to 8,839 East Asian individuals, up to 10,772 Hispanic ancestry individuals	up to 196,766 European ancestry individuals	Body mass index	29273807
rs10423928	19	45679046	rs10423928-?	GIPR	intron_variant	NR	1e-44			approximately 458,000 European ancestry individuals	NA	Body mass index	30595370
rs10835197	11	27585996	rs10835197-T	BDNF-AS	intron_variant	NR	1e-44	0.026585	[0.023-0.03] unit increase	694,649 European ancestry individuals	NA	Body mass index (MTAG)	36376304
rs2307111	5	75707853	rs2307111-C	POC5	missense_variant	NR	1e-44	0.0268	[0.023-0.031] unit decrease	359,983 European ancestry individuals, 163,835 East Asian ancestry individuals	NA	Body mass index	34594039
rs9366863	6	34721169	rs9366863-?	ILRUN-AS1 - SNRPC	intergenic_variant	NR	2e-44			approximately 458,000 European ancestry individuals	NA	Body mass index	30595370
rs12413409	10	102959339	rs12413409-G	CNNM2	intron_variant	NR	2e-44	0.034	[0.029-0.039] unit decrease	1,122,049 European ancestry individuals	NA	Body mass index	36581621
rs765547			rs765547-?		intergenic_variant	NR	2e-44			9,618 European ancestry individuals	19,796 European ancestry individuals	Age-related diseases, mortality and associated endophenotypes	27790247
rs9862795	3	49878073	rs9862795-A	ACTL11P - MST1R	upstream_gene_variant	0.4762	4e-44	0.0264	[0.023-0.03] unit decrease	806,834 European ancestry individuals	NA	Body mass index	30239722
rs9862795	3	49878073	rs9862795-A	ACTL11P - MST1R	upstream_gene_variant	0.4762	4e-44	0.0264	[0.023-0.03] unit decrease	434,794 European ancestry female individuals	NA	Body mass index	30239722
rs1558902	16	53769662	rs1558902-A	FTO	intron_variant	0.4028	4e-44	0.0685	[0.059-0.078] kg/m2 increase	77,279 European ancestry women, 47,280 European ancestry men, 4,856 European ancestry individuals, 8,799 African American/Afro-Caribbean ancestry women, 1,803 African American/Afro-Caribbean ancestry men, 1,020 Indian Asian ancestry women, 6,691 Indian Asian ancestry men, 1,526 Filipino ancestry women, 2,469 Hispanic/Latino ancestry women, 1,318 Hispanic/Latino ancestry men	16,011 European ancestry women, 17,912 European ancestry men, 105,218 European ancestry individuals, 2,073 African American/Afro-Caribbean ancestry women, 647 African American/Afro-Caribbean ancestry men	BMI in non-smokers	28443625
rs17066856	18	60382423	rs17066856-C	MC4R - MRPS5P4	intron_variant	NR	6e-44	0.0352	[0.03-0.04] unit decrease	1,122,049 European ancestry individuals	NA	Body mass index	36581621
rs6864091	5	75714177	rs6864091-?	POC5	intron_variant	NR	9e-44			457,822 European ancestry individuals	NA	Body mass index	31669095
rs1421085	16	53767042	rs1421085-A	FTO	intron_variant		9e-44	0.0135	[0.012-0.015] unit decrease	35,606 African American individuals, 26,048 Hispanic/Latino individuals, 22,466 Asian or Native Hawaiian ancestry individuals, 17,859 European ancestry individuals, 535 Native American individuals	NA	Body mass index	29381148
rs9930333	16	53766065	rs9930333-G	FTO	intron_variant	0.4327	9e-44	0.074	[0.064-0.084] kg/m2 increase	1,957 African American women, 1,773 Filipino ancestry women, 305 Indian ancestry women, 67,609 European ancestry women, 1,206 African American men, 2,029 Indian ancestry men, 43,399 European ancestry men, at least 4,819 European ancestry individuals	4,807 African American women, 12,347 European ancestry women, 265 African American men, 14,540 European ancestry men	Body mass index in physically active individuals	28448500
rs35614134	18	60165624	rs35614134-AC	RNU4-17P - MC4R	downstream_gene_variant	0.236928	2e-43	2023-01-01	[1.20-1.27]	1,456 British ancestry obese children, 6,460 European ancestry control adults	up to 7,526 British ancestry obese individuals, at least 4,405 obese individuals, up to 20,720 British ancestry controls, 61,166 controls	Obesity (extreme)	30677029
rs1364063	16	69554669	rs1364063-C	CYB5B - NFAT5	TF_binding_site_variant	NR	2e-43	0.0184	[0.016-0.021] unit decrease	1,122,049 European ancestry individuals	NA	Body mass index	36581621
rs9930333	16	53766065	rs9930333-G	FTO	intron_variant	0.4327	2e-43	0.0763	[0.066-0.087] kg/m2 increase	1,957 African American women, 1,773 Filipino ancestry women, 305 Indian ancestry women, 67,609 European ancestry women, 1,206 African American men, 2,029 Indian ancestry men, 43,399 European ancestry men, at least 4,819 European ancestry individuals	4,807 African American women, 12,347 European ancestry women, 265 African American men, 14,540 European ancestry men	Body mass index in physically active individuals	28448500
rs3810291	19	47065746	rs3810291-?	ZC3H4	3_prime_UTR_variant	NR	3e-43			approximately 458,000 European ancestry individuals	NA	Body mass index	30595370
rs10423928	19	45679046	rs10423928-?	GIPR	intron_variant	NR	4e-43			457,822 European ancestry individuals	NA	Body mass index	31669095
rs10203386	2	24913997	rs10203386-?	ADCY3	intron_variant	NR	8e-43			346,393 European ancestry individuals	NA	Body mass index	31453325
rs987237	6	50835337	rs987237-?	TFAP2B	intron_variant	NR	8e-43			346,393 European ancestry individuals	NA	Body mass index	31453325
rs6567160	18	60161902	rs6567160-T	RPS3AP49 - RNU4-17P	upstream_gene_variant	0.7603	9e-43	0.0582	[0.05-0.066] kg/m2 decrease	77,279 European ancestry women, 47,280 European ancestry men, 4,856 European ancestry individuals, 8,799 African American/Afro-Caribbean ancestry women, 1,803 African American/Afro-Caribbean ancestry men, 1,020 Indian Asian ancestry women, 6,691 Indian Asian ancestry men, 1,526 Filipino ancestry women, 2,469 Hispanic/Latino ancestry women, 1,318 Hispanic/Latino ancestry men	16,011 European ancestry women, 17,912 European ancestry men, 105,218 European ancestry individuals, 2,073 African American/Afro-Caribbean ancestry women, 647 African American/Afro-Caribbean ancestry men	BMI in non-smokers	28443625
rs10968576	9	28414341	rs10968576-A	LINGO2	intron_variant	NR	1e-42	0.02373	[0.02-0.027] unit decrease	694,649 European ancestry individuals	NA	Body mass index (MTAG)	36376304
rs1320903	3	132039233	rs1320903-G	CPNE4	intron_variant	NR	1e-42	0.0221	[0.019-0.025] unit decrease	1,122,049 European ancestry individuals	NA	Body mass index	36581621
rs7203521	16	53735381	rs7203521-?	FTO	intron_variant	NR	3e-42			457,822 European ancestry individuals	NA	Body mass index	31669095
rs11671664	19	45669020	rs11671664-A	GIPR	intron_variant	0.09	3e-42	0.04	[0.034-0.046] unit decrease	up to 72,390 Japanese ancestry women, up to 85,894 Japanese ancestry men	up to 10,048 Japanese ancestry women, up to 5,098 Japanese ancestry men, up to 181,999 European ancestry women, up to 140,155 European ancestry controls	Body mass index	28892062
rs887912	2	59075742	rs887912-C	LINC01122 - LINC01793	intron_variant	NR	3e-42	0.0196	[0.017-0.022] unit decrease	1,122,049 European ancestry individuals	NA	Body mass index	36581621
rs261332	15	58435126	rs261332-?	LIPC-AS1, ALDH1A2, LIPC	non_coding_transcript_exon_variant	NR	4e-42			9,618 European ancestry individuals	19,796 European ancestry individuals	Age-related disease endophenotypes	27790247
rs3751812	16	53784548	rs3751812-T	FTO	intron_variant	0.4063	5e-42	0.1086	[0.093-0.124] unit increase	561 African American women, 352 Filipino ancestry women, 725 Indian ancestry women, 19,366 European ancestry women, 251 African American men, 4,654 Indian ancestry men, 11,727 European ancestry men, 959 European ancestry individuals	1,437 African American women, 5,184 European ancestry women, 64 African American men, 5,416 European ancestry men	Body mass index in physically inactive individuals	28448500
rs571312	18	60172536	rs571312-A	RNU4-17P - MC4R	intergenic_variant	0.24	6e-42	0.23	[0.17-0.29] kg/m2 increase	Up to 123,865 European ancestry individuals	Up to 125,931 European ancestry individuals	Body mass index	20935630
rs2049045	11	27672694	rs2049045-?	BDNF, BDNF-AS	intron_variant	NR	8e-42			346,393 European ancestry individuals	NA	Body mass index	31453325
rs7733438	5	88690467	rs7733438-G	LINC00461, MEF2C-AS2	intron_variant	NR	8e-42	0.0302	[0.026-0.035] unit increase	1,122,049 European ancestry individuals	NA	Body mass index	36581621
rs891387	18	23523945	rs891387-C	RMC1, NPC1	intron_variant	NR	1e-41	0.0204	[0.017-0.023] unit decrease	1,122,049 European ancestry individuals	NA	Body mass index	36581621
rs12969709	18	60192330	rs12969709-?	RNU4-17P - NA	intergenic_variant	NR	1e-41			2,518 African American women, 86,278 European ancestry women, 1,773 Filipino ancestry women, 1,030 Indian ancestry women, 1,457 African American men, 55,137 European ancestry men, 7,648 Indian ancestry men, 5,527 European ancestry individuals	6,244 African American women, 17,531 European ancestry women, 329 African American men, 19,956 European ancestry men	Body mass index (joint analysis main effects and physical activity interaction)	28448500
rs2183824	9	28412080	rs2183824-T	LINGO2	intron_variant	0.3135	2e-41	0.0234	[0.02-0.027] unit increase	806,834 European ancestry individuals	NA	Body mass index	30239722
rs12955983	18	60205756	rs12955983-G	RNU4-17P - MC4R	intergenic_variant	0.28	2e-41	0.068	unit increase	up to 51,625 European ancestry men, up to 60,654 European ancestry women	NA	Body mass index (age <50)	26426971
rs2183825	9	28412377	rs2183825-T	LINGO2	intron_variant	0.6865	4e-41	0.0233	[0.02-0.027] unit decrease	374,756 European ancestry male individuals	NA	Body mass index	30239722
rs16912921	9	28413463	rs16912921-A	LINGO2	intron_variant	0.3135	4e-41	0.0233	[0.02-0.027] unit increase	434,794 European ancestry female individuals	NA	Body mass index	30239722
rs2033529	6	40380914	rs2033529-G	TDRG1	intron_variant	NR	4e-41	0.0216	[0.018-0.025] unit increase	1,122,049 European ancestry individuals	NA	Body mass index	36581621
rs16952522	16	53773586	rs16952522-G	FTO	intron_variant	NR	5e-41	0.0552	[0.047-0.063] unit increase	1,122,049 European ancestry individuals	NA	Body mass index	36581621
rs12969709	18	60192330	rs12969709-A	RNU4-17P - NA	intergenic_variant	0.2644	5e-41	0.0568	[0.049-0.065] kg/m2 increase	2,518 African American women, 86,278 European ancestry women, 1,773 Filipino ancestry women, 1,030 Indian ancestry women, 1,457 African American men, 55,137 European ancestry men, 7,648 Indian ancestry men, 5,527 European ancestry individuals	6,244 African American women, 17,531 European ancestry women, 329 African American men, 19,956 European ancestry men	Body mass index	28448500
rs3751812	16	53784548	rs3751812-T	FTO	intron_variant	0.3892	5e-41	0.1039	[0.089-0.119] unit increase	561 African American women, 352 Filipino ancestry women, 725 Indian ancestry women, 19,366 European ancestry women, 251 African American men, 4,654 Indian ancestry men, 11,727 European ancestry men, 959 European ancestry individuals	1,437 African American women, 5,184 European ancestry women, 64 African American men, 5,416 European ancestry men	Body mass index in physically inactive individuals	28448500
rs9302652	16	53832063	rs9302652-T	FTO	intron_variant	NR	7e-41	0.02452	[0.021-0.028] unit decrease	694,649 European ancestry individuals	NA	Body mass index (MTAG)	36376304
rs12507026	4	45179317	rs12507026-?	PRDX4P1 - THAP12P9	intergenic_variant	NR	7e-41			346,393 European ancestry individuals	NA	Body mass index	31453325
rs13021737	2	632348	rs13021737-A	LINC01875 - TMEM18	intergenic_variant	0.1701	9e-41	0.0594	[0.051-0.068] kg/m2 decrease	98,173 European ancestry women, 64,373 European ancestry men, 5,829 European ancestry individuals, 10,500 African American/Afro-Caribbean ancestry women, 2,706 African American/Afro-Caribbean ancestry men, 1,030 Indian Asian ancestry women, 7,648 Indian Asian ancestry men, 1,793 Filipino ancestry women, 2,944 Hispanic/Latino ancestry women, 1,764 Hispanic/Latino ancestry men	21,496 European ancestry women, 24,385 European ancestry men, 118,364 European ancestry individuals, 2,326 African American/Afro-Caribbean ancestry women, 855 African American/Afro-Caribbean ancestry men	BMI (adjusted for smoking behaviour)	28443625
rs7498665	16	28871920	rs7498665-?	SH2B1	missense_variant	NR	1e-40			approximately 458,000 European ancestry individuals	NA	Body mass index	30595370
rs6932930	6	34709326	rs6932930-A	ILRUN-AS1 - SNRPC	regulatory_region_variant	0.785	1e-40	0.0257	[0.022-0.029] unit decrease	806,834 European ancestry individuals	NA	Body mass index	30239722
rs7258722	19	18698105	rs7258722-T	CRTC1	intron_variant	NR	1e-40	0.0211	[0.018-0.024] unit increase	1,122,049 European ancestry individuals	NA	Body mass index	36581621
rs10938397	4	45180510	rs10938397-G	PRDX4P1 - THAP12P9	intergenic_variant	0.428	1e-40	0.04	[0.034-0.046] kg/m2 increase	up to 104,666 European ancestry male individuals, up to 132,115 European ancestry female individuals, 370 African American male individuals, 517 African American female individuals, 512 Hispanic male individuals, 764 Hispanic female individuals	up to 48,274 European ancestry male individuals, up to 39,864 European ancestry female individuals, 2,441 African American or Afro-Caribbean male individuals, 6,314 African American or Afro-Caribbean female individuals, 919 Filipino male individuals, 828 Filipino female individuals, 205 Seychellois male individuals, 287 Seychellois female individuals, 2,964 South Asian ancestry male individuals, …	Body mass index	25673413
rs34517439	1	77984833	rs34517439-?	DNAJB4, GIPC2	intron_variant	NR	2e-40			approximately 458,000 European ancestry individuals	NA	Body mass index	30595370
rs7144011	14	79474040	rs7144011-T	NRXN3	intron_variant	0.2334	2e-40	0.0263	[0.022-0.03] unit increase	806,834 European ancestry individuals	NA	Body mass index	30239722
rs543874	1	177920345	rs543874-G	LINC01741 - SEC16B	upstream_gene_variant	0.195	2e-40	0.05	[0.042-0.057] kg/m2 increase	up to 104,666 European ancestry male individuals, up to 132,115 European ancestry female individuals, 370 African American male individuals, 517 African American female individuals, 512 Hispanic male individuals, 764 Hispanic female individuals	up to 48,274 European ancestry male individuals, up to 39,864 European ancestry female individuals, 2,441 African American or Afro-Caribbean male individuals, 6,314 African American or Afro-Caribbean female individuals, 919 Filipino male individuals, 828 Filipino female individuals, 205 Seychellois male individuals, 287 Seychellois female individuals, 2,964 South Asian ancestry male individuals, …	Body mass index	25673413
rs2814998	6	34657434	rs2814998-T	ILRUN	intron_variant	0.2085	3e-40	0.0259	[0.022-0.03] unit increase	374,756 European ancestry male individuals	NA	Body mass index	30239722
rs2074755	7	73462836	rs2074755-?	BAZ1B	non_coding_transcript_exon_variant	NR	3e-40			9,618 European ancestry individuals	19,796 European ancestry individuals	Age-related disease endophenotypes	27790247
rs11165643	1	96458541	rs11165643-C	EEF1A1P11 - RN7SL831P	intergenic_variant	NR	3e-40	0.0196	[0.017-0.023] unit decrease	1,122,049 European ancestry individuals	NA	Body mass index	36581621
rs2613498	1	72287256	rs2613498-?	NEGR1 - RPL31P12	intron_variant	NR	4e-40			approximately 458,000 European ancestry individuals	NA	Body mass index	30595370
rs7498665	16	28871920	rs7498665-?	SH2B1	missense_variant	NR	4e-40			457,822 European ancestry individuals	NA	Body mass index	31669095
rs1558902	16	53769662	rs1558902-A	FTO	intron_variant	0.4056	4e-40	0.0842	[0.072-0.097] unit increase	1,249 whole genome sequenced European ancestry individuals, 3,538 whole genome sequenced individuals, 46,635 European ancestry individuals, 472 Carlantino (founder/genetic isolate) individuals, 1,170 Friuli Venezia Giulia (founder/genetic isolate) individuals, 1,019 Mylopotamos (founder/genetic isolate) individuals, 932 Pomak (founder/genetic isolate) individuals, 1,778 Val Borbera (founder/genet…	209,191 European ancestry individuals	Body mass index	28552196
rs13107325	4	102267552	rs13107325-T	SLC39A8	missense_variant	0.06	5e-40	0.0495	[0.042-0.057] unit increase	up to 449,889 European ancestry individuals, up to 29,398 South Asian ancestry individuals, up to 27,610 African American individuals, up to 8,839 East Asian individuals, up to 10,772 Hispanic ancestry individuals	up to 196,766 European ancestry individuals	Body mass index	29273807
rs2744968	6	34617174	rs2744968-A	RPL7P25, ILRUN	non_coding_transcript_exon_variant	0.7889	6e-40	0.0273	[0.023-0.031] unit decrease	434,794 European ancestry female individuals	NA	Body mass index	30239722
rs13021737	2	632348	rs13021737-G	LINC01875 - TMEM18	intergenic_variant	0.828	7e-40	0.069	[0.058-0.079] kg/m2 increase	up to 104,666 European ancestry male individuals, up to 132,115 European ancestry female individuals, 370 African American male individuals, 517 African American female individuals, 512 Hispanic male individuals, 764 Hispanic female individuals	up to 48,274 European ancestry male individuals, up to 39,864 European ancestry female individuals, 2,441 African American or Afro-Caribbean male individuals, 6,314 African American or Afro-Caribbean female individuals, 919 Filipino male individuals, 828 Filipino female individuals, 205 Seychellois male individuals, 287 Seychellois female individuals, 2,964 South Asian ancestry male individuals, …	Body mass index	25673413
rs13021737	2	632348	rs13021737-A	LINC01875 - TMEM18	intergenic_variant	0.1701	8e-40			98,173 European ancestry women, 64,373 European ancestry men, 5,829 European ancestry individuals, 10,500 African American/Afro-Caribbean ancestry women, 2,706 African American/Afro-Caribbean ancestry men, 1,030 Indian Asian ancestry women, 7,648 Indian Asian ancestry men, 1,793 Filipino ancestry women, 2,944 Hispanic/Latino ancestry women, 1,764 Hispanic/Latino ancestry men	21,496 European ancestry women, 24,385 European ancestry men, 118,364 European ancestry individuals, 2,326 African American/Afro-Caribbean ancestry women, 855 African American/Afro-Caribbean ancestry men	Body mass index (joint analysis main effects and smoking interaction)	28443625
rs9302652	16	53832063	rs9302652-T	FTO	intron_variant	0.735	9e-40	0.0243	[0.021-0.028] unit decrease	434,794 European ancestry female individuals	NA	Body mass index	30239722
rs7634084	3	49912401	rs7634084-T	MON1A	non_coding_transcript_exon_variant	NR	9e-40	0.0271	[0.023-0.031] unit increase	359,983 European ancestry individuals, 163,835 East Asian ancestry individuals	NA	Body mass index	34594039
rs7124681	11	47508395	rs7124681-?	CELF1	intron_variant	NR	1e-39			approximately 458,000 European ancestry individuals	NA	Body mass index	30595370
rs17109256	14	79473650	rs17109256-A	NRXN3	intron_variant	0.2335	1e-39	0.0261	[0.022-0.03] unit increase	374,756 European ancestry male individuals	NA	Body mass index	30239722
rs7132908	12	49869365	rs7132908-A	FAIM2	3_prime_UTR_variant	NR	1e-39	0.0261	[0.022-0.03] unit increase	359,983 European ancestry individuals, 163,835 East Asian ancestry individuals	NA	Body mass index	34594039
rs12369179	12	122479003	rs12369179-C	ZCCHC8	intron_variant	NR	1e-39	0.0355	[0.03-0.041] unit increase	1,122,049 European ancestry individuals	NA	Body mass index	36581621
rs6265	11	27658369	rs6265-C	BDNF, BDNF-AS	missense_variant	NR	2e-39	0.042	[NR] unit increase	315,347 European ancestry individuals, 8,322 Hispanic/Latino individuals, 7,290 East Asian ancestry individuals, 3,069 African American individuals, 459 South Asian ancestry individuals	431,743 European ancestry individuals, 9,275 South Asian ancestry individuals, 8,261 African British individuals, 1,822 East Asian ancestry individuals, 7,620 individuals	Body mass index	30108127
rs879620	16	3965728	rs879620-T	ADCY9	3_prime_UTR_variant	NR	3e-39	0.022658	[0.019-0.026] unit increase	694,649 European ancestry individuals	NA	Body mass index (MTAG)	36376304
rs11611246	12	830314	rs11611246-G	WNK1	intron_variant	NR	3e-39	0.0239	[0.02-0.027] unit decrease	1,122,049 European ancestry individuals	NA	Body mass index	36581621
rs17806379	20	52490751	rs17806379-C	LINC01524	intron_variant	NR	3e-39	0.0259	[0.022-0.03] unit increase	1,122,049 European ancestry individuals	NA	Body mass index	36581621
rs8050136	16	53782363	rs8050136-A	FTO	intron_variant	0.4074	4e-39	0.0792	[0.067-0.091] kg/m2 increase	1,957 African American women, 1,773 Filipino ancestry women, 305 Indian ancestry women, 67,609 European ancestry women, 1,206 African American men, 2,029 Indian ancestry men, 43,399 European ancestry men, at least 4,819 European ancestry individuals	4,807 African American women, 12,347 European ancestry women, 265 African American men, 14,540 European ancestry men	Body mass index in physically active individuals	28448500
rs2172935	1	201857212	rs2172935-T	IPO9	intron_variant	0.3232	6e-39	0.0235	[0.02-0.027] unit increase	374,756 European ancestry male individuals	NA	Body mass index	30239722
rs2820295	1	201831740	rs2820295-A	IPO9	intron_variant	0.3266	6e-39	0.0235	[0.02-0.027] unit increase	434,794 European ancestry female individuals	NA	Body mass index	30239722
rs2820295	1	201831740	rs2820295-A	IPO9	intron_variant	0.3266	6e-39	0.0235	[0.02-0.027] unit increase	806,834 European ancestry individuals	NA	Body mass index	30239722
rs17024393	1	109612066	rs17024393-T	GNAT2	intron_variant	0.9689	7e-39	0.0644	[0.055-0.074] unit decrease	374,756 European ancestry male individuals	NA	Body mass index	30239722
rs17024393	1	109612066	rs17024393-T	GNAT2	intron_variant	0.9689	7e-39	0.0644	[0.055-0.074] unit decrease	806,834 European ancestry individuals	NA	Body mass index	30239722
rs13107325	4	102267552	rs13107325-?	SLC39A8	missense_variant	NR	8e-39			457,822 European ancestry individuals	NA	Body mass index	31669095
rs1558902	16	53769662	rs1558902-A	FTO	intron_variant	0.4028	8e-39	0.0936	[0.079-0.108] kg/m2 increase	19,883 European ancestry women, up to 16,928 European ancestry men, up to 973 European ancestry individuals, 1,701 African American/Afro-Caribbean ancestry women, 903 African American/Afro-Caribbean ancestry men, 10 Indian Asian ancestry women, 957 Indian Asian ancestry men, 267 Filipino ancestry women, 475 Hispanic/Latino ancestry women, 446 Hispanic/Latino ancestry men	5,485 European ancestry women, 6,471 European ancestry men, 13,416 European ancestry individuals, 253 African American/Afro-Caribbean ancestry women, 208 African American/Afro-Caribbean ancestry men	BMI in smokers	28443625
rs1421085	16	53767042	rs1421085-?	FTO	intron_variant	NR	9e-39	0.1025	[0.087-0.118] unit decrease	65,689 Asian ancestry individuals	NA	Body mass index	35538205
rs7550711	1	109540264	rs7550711-T	GPR61	intron_variant	0.0279	9e-39	0.0657	[0.056-0.076] unit increase	434,794 European ancestry female individuals	NA	Body mass index	30239722
rs2206277	6	50830813	rs2206277-C	TFAP2B	intron_variant	0.2	1e-38	0.336	[0.33-0.34] unit increase	up to 72,390 Japanese ancestry women, up to 85,894 Japanese ancestry men	up to 10,048 Japanese ancestry women, up to 5,098 Japanese ancestry men, up to 181,999 European ancestry women, up to 140,155 European ancestry controls	Body mass index	28892062
rs60808706	11	2836003	rs60808706-A	KCNQ1, KCNQ1	intron_variant	0.392	1e-38	0.046	[0.038-0.054] unit increase	up to 72,390 Japanese ancestry women, up to 85,894 Japanese ancestry men	up to 10,048 Japanese ancestry women, up to 5,098 Japanese ancestry men, up to 181,999 European ancestry women, up to 140,155 European ancestry controls	Body mass index	28892062
rs3784710	15	67780120	rs3784710-?	MAP2K5	intron_variant	NR	2e-38			approximately 458,000 European ancestry individuals	NA	Body mass index	30595370
rs3814883	16	29983601	rs3814883-T	TAOK2	synonymous_variant	NR	2e-38	0.022024	[0.019-0.025] unit increase	694,649 European ancestry individuals	NA	Body mass index (MTAG)	36376304
rs7550711	1	109540264	rs7550711-T	GPR61	intron_variant	NR	2e-38	0.063798	[0.054-0.073] unit increase	694,649 European ancestry individuals	NA	Body mass index (MTAG)	36376304
rs34517439	1	77984833	rs34517439-A	DNAJB4, GIPC2	intron_variant	NR	2e-38	0.041627	[0.035-0.048] unit increase	694,649 European ancestry individuals	NA	Body mass index (MTAG)	36376304
rs2726036	16	28335819	rs2726036-?	SBK1 - NPIPB6	intergenic_variant	NR	2e-38			457,822 European ancestry individuals	NA	Body mass index	31669095
rs61765651	1	72288631	rs61765651-?	NEGR1 - RPL31P12	intron_variant	NR	2e-38			457,822 European ancestry individuals	NA	Body mass index	31669095
rs12429545	13	53528071	rs12429545-A	ZNF646P1 - LINC00558	intron_variant	NR	3e-38	0.031829	[0.027-0.037] unit increase	694,649 European ancestry individuals	NA	Body mass index (MTAG)	36376304
rs10938397	4	45180510	rs10938397-G	PRDX4P1 - THAP12P9	intergenic_variant	0.434	3e-38	0.04	[0.034-0.046] kg/m2 increase	up to 104,666 European ancestry male individuals, up to 132,115 European ancestry female individuals, 370 African American male individuals, 517 African American female individuals, 512 Hispanic male individuals, 764 Hispanic female individuals	up to 48,274 European ancestry male individuals, up to 39,864 European ancestry female individuals, 2,441 African American or Afro-Caribbean male individuals, 6,314 African American or Afro-Caribbean female individuals, 919 Filipino male individuals, 828 Filipino female individuals, 205 Seychellois male individuals, 287 Seychellois female individuals, 2,964 South Asian ancestry male individuals, …	Body mass index	25673413
rs7141420	14	79433111	rs7141420-T	NRXN3	intron_variant	NR	5e-38	0.020736	[0.018-0.024] unit increase	694,649 European ancestry individuals	NA	Body mass index (MTAG)	36376304
rs591120	1	177933618	rs591120-C	CRYZL2P-SEC16B, SEC16B	missense_variant	0.444	5e-38	0.023	[0.019-0.027] unit increase	up to 449,889 European ancestry individuals, up to 29,398 South Asian ancestry individuals, up to 27,610 African American individuals, up to 8,839 East Asian individuals, up to 10,772 Hispanic ancestry individuals	up to 196,766 European ancestry individuals	Body mass index	29273807
rs4609871	16	29920743	rs4609871-T	KCTD13	3_prime_UTR_variant	0.5397	7e-38	0.0219	[0.019-0.025] unit increase	806,834 European ancestry individuals	NA	Body mass index	30239722
rs13401333	2	25150162	rs13401333-?	EFR3B	intron_variant	NR	7e-38			457,822 European ancestry individuals	NA	Body mass index	31669095
rs1046953	3	50159664	rs1046953-T	SEMA3F	synonymous_variant	0.4162	9e-38	0.0248	[0.021-0.029] unit decrease	374,756 European ancestry male individuals	NA	Body mass index	30239722
rs34811474	4	25407216	rs34811474-A	ANAPC4	missense_variant	0.2224	9e-38	0.0293	[0.025-0.034] unit decrease	374,756 European ancestry male individuals	NA	Body mass index	30239722
rs34811474	4	25407216	rs34811474-A	ANAPC4	missense_variant	0.2224	9e-38	0.0293	[0.025-0.034] unit decrease	806,834 European ancestry individuals	NA	Body mass index	30239722
rs34811474	4	25407216	rs34811474-A	ANAPC4	missense_variant	0.2224	9e-38	0.0293	[0.025-0.034] unit decrease	434,794 European ancestry female individuals	NA	Body mass index	30239722
rs12429545	13	53528071	rs12429545-A	ZNF646P1 - LINC00558	intron_variant	0.1218	1e-37	0.0313	[0.027-0.036] unit increase	374,756 European ancestry male individuals	NA	Body mass index	30239722
rs12429545	13	53528071	rs12429545-A	ZNF646P1 - LINC00558	intron_variant	0.1218	1e-37	0.0313	[0.027-0.036] unit increase	806,834 European ancestry individuals	NA	Body mass index	30239722
rs12429545	13	53528071	rs12429545-A	ZNF646P1 - LINC00558	intron_variant	0.1218	1e-37	0.0313	[0.027-0.036] unit increase	434,794 European ancestry female individuals	NA	Body mass index	30239722
rs17525605	16	53760557	rs17525605-?	FTO	intron_variant	NR	1e-37			457,822 European ancestry individuals	NA	Body mass index	31669095
rs2245368	7	76978826	rs2245368-C	DTX2P1-UPK3BP1-PMS2P11, DTX2P1	non_coding_transcript_exon_variant	NR	1e-37	0.0261	[0.022-0.03] unit increase	1,122,049 European ancestry individuals	NA	Body mass index	36581621
rs17207196	7	75471799	rs17207196-T	POM121C	intron_variant	NR	2e-37	0.02235	[0.019-0.026] unit decrease	694,649 European ancestry individuals	NA	Body mass index (MTAG)	36376304
rs17066856	18	60382423	rs17066856-T	MC4R - MRPS5P4	intron_variant	NR	2e-37	0.032983	[0.028-0.038] unit increase	694,649 European ancestry individuals	NA	Body mass index (MTAG)	36376304
rs7141420	14	79433111	rs7141420-T	NRXN3	intron_variant	0.5463	2e-37	0.0209	[0.018-0.024] unit increase	434,794 European ancestry female individuals	NA	Body mass index	30239722
rs1046953	3	50159664	rs1046953-?	SEMA3F	synonymous_variant	NR	2e-37			457,822 European ancestry individuals	NA	Body mass index	31669095
rs72793818	16	28881816	rs72793818-A	ATP2A1	intron_variant	NR	2e-37	0.0272	[0.023-0.031] unit increase	359,983 European ancestry individuals, 163,835 East Asian ancestry individuals	NA	Body mass index	34594039
rs11893030	2	677591	rs11893030-G	TMEM18-DT	intron_variant	NR	4e-37	0.0457	[0.039-0.053] unit decrease	1,122,049 European ancestry individuals	NA	Body mass index	36581621
rs11663816	18	60208994	rs11663816-C	RNU4-17P - NA	intergenic_variant	0.26459999999999995	4e-37	0.0573	[0.048-0.066] kg/m2 increase	1,957 African American women, 1,773 Filipino ancestry women, 305 Indian ancestry women, 67,609 European ancestry women, 1,206 African American men, 2,029 Indian ancestry men, 43,399 European ancestry men, at least 4,819 European ancestry individuals	4,807 African American women, 12,347 European ancestry women, 265 African American men, 14,540 European ancestry men	Body mass index in physically active individuals	28448500
rs6567160	18	60161902	rs6567160-C	RPS3AP49 - RNU4-17P	upstream_gene_variant	0.217	8e-37	0.052	[0.044-0.06] unit increase	up to 72,390 Japanese ancestry women, up to 85,894 Japanese ancestry men	up to 10,048 Japanese ancestry women, up to 5,098 Japanese ancestry men, up to 181,999 European ancestry women, up to 140,155 European ancestry controls	Body mass index	28892062
rs2237897	11	2837316	rs2237897-T	KCNQ1, KCNQ1	intron_variant	0.37613	9e-37	0.042247	[0.036-0.049] unit increase	163,835 East Asian ancestry individuals	NA	Body mass index	34594039
rs1454687	3	94319241	rs1454687-G	NSUN3 - ARMC10P1	intergenic_variant	NR	9e-37	0.019	[0.016-0.022] unit decrease	1,122,049 European ancestry individuals	NA	Body mass index	36581621
rs2237897	11	2837316	rs2237897-T	KCNQ1, KCNQ1	intron_variant	NR	9e-37	0.0422	[0.036-0.049] unit increase	359,983 European ancestry individuals, 163,835 East Asian ancestry individuals	NA	Body mass index	34594039
rs13107325	4	102267552	rs13107325-?	SLC39A8	missense_variant	NR	1e-36			approximately 458,000 European ancestry individuals	NA	Body mass index	30595370
rs8024	1	201876447	rs8024-A	IPO9	3_prime_UTR_variant	NR	1e-36	0.023	[0.019-0.027] unit increase	694,649 European ancestry individuals	NA	Body mass index (MTAG)	36376304
rs16851483	3	141556594	rs16851483-G	RASA2	intron_variant	NR	1e-36	0.0385	[0.033-0.044] unit decrease	1,122,049 European ancestry individuals	NA	Body mass index	36581621
rs11642612	16	30018874	rs11642612-A	DOC2A	non_coding_transcript_exon_variant	0.595	2e-36	0.0218	[0.018-0.025] unit decrease	434,794 European ancestry female individuals	NA	Body mass index	30239722
rs6567160	18	60161902	rs6567160-C	RPS3AP49 - RNU4-17P	upstream_gene_variant	0.216822	2e-36	0.0485736	[0.041-0.056] unit increase	163,835 East Asian ancestry individuals	NA	Body mass index	34594039
rs1051695	14	32823916	rs1051695-G	AKAP6	missense_variant	NR	2e-36	0.0166	[0.014-0.019] unit decrease	1,122,049 European ancestry individuals	NA	Body mass index	36581621
rs429358	19	44908684	rs429358-T	APOE	missense_variant	NR	3e-36	0.035985	[0.03-0.042] unit increase	694,649 European ancestry individuals	NA	Body mass index (MTAG)	36376304
rs4671328	2	58708147	rs4671328-T	LINC01122	intron_variant	0.4496	3e-36	0.0214	[0.018-0.025] unit increase	374,756 European ancestry male individuals	NA	Body mass index	30239722
rs4671328	2	58708147	rs4671328-T	LINC01122	intron_variant	0.4496	3e-36	0.0214	[0.018-0.025] unit increase	806,834 European ancestry individuals	NA	Body mass index	30239722
rs10808810	8	76322861	rs10808810-C	RNU2-54P - LINC01109	intergenic_variant	NR	3e-36	0.0191	[0.016-0.022] unit increase	1,122,049 European ancestry individuals	NA	Body mass index	36581621
rs34811474	4	25407216	rs34811474-A	ANAPC4	missense_variant	NR	4e-36	0.03116	[0.026-0.036] unit decrease	694,649 European ancestry individuals	NA	Body mass index (MTAG)	36376304
rs12140153	1	62114219	rs12140153-G	PATJ	missense_variant	NR	4e-36	0.0327	[0.028-0.038] unit increase	1,122,049 European ancestry individuals	NA	Body mass index	36581621
rs2820312	1	201900129	rs2820312-A	LMOD1	missense_variant	0.3212	5e-36	0.0235	[0.02-0.027] unit increase	up to 449,889 European ancestry individuals, up to 29,398 South Asian ancestry individuals, up to 27,610 African American individuals, up to 8,839 East Asian individuals, up to 10,772 Hispanic ancestry individuals	up to 196,766 European ancestry individuals	Body mass index	29273807
rs3101336	1	72285502	rs3101336-T	NEGR1 - RPL31P12	intron_variant	NR	7e-36	0.032	[NR] unit decrease	315,347 European ancestry individuals, 8,322 Hispanic/Latino individuals, 7,290 East Asian ancestry individuals, 3,069 African American individuals, 459 South Asian ancestry individuals	431,743 European ancestry individuals, 9,275 South Asian ancestry individuals, 8,261 African British individuals, 1,822 East Asian ancestry individuals, 7,620 individuals	Body mass index	30108127
rs2867125	2	622827	rs2867125-C	LINC01875 - TMEM18	intergenic_variant	0.8276	7e-36	0.0664	[0.056-0.077] kg/m2 increase	1,957 African American women, 1,773 Filipino ancestry women, 305 Indian ancestry women, 67,609 European ancestry women, 1,206 African American men, 2,029 Indian ancestry men, 43,399 European ancestry men, at least 4,819 European ancestry individuals	4,807 African American women, 12,347 European ancestry women, 265 African American men, 14,540 European ancestry men	Body mass index in physically active individuals	28448500
rs1477290	5	88693117	rs1477290-?	MEF2C-AS2	non_coding_transcript_exon_variant	NR	9e-36			approximately 458,000 European ancestry individuals	NA	Body mass index	30595370
rs2744948	6	34667176	rs2744948-?	ILRUN	intron_variant	NR	9e-36			457,822 European ancestry individuals	NA	Body mass index	31669095
rs2635727	6	50853227	rs2635727-?	TFAP2B - RPS17P5	downstream_gene_variant	NR	1e-35			457,822 European ancestry individuals	NA	Body mass index	31669095
rs192754985	2	450234	rs192754985-?	NA - LINC01874	intergenic_variant	NR	1e-35			457,822 European ancestry individuals	NA	Body mass index	31669095
rs2365389	3	61250788	rs2365389-C	FHIT	intron_variant	NR	1e-35	0.0184	[0.015-0.021] unit increase	1,122,049 European ancestry individuals	NA	Body mass index	36581621
rs7928842	11	47544800	rs7928842-C	CELF1	intron_variant	NR	1e-35	0.0243	[0.021-0.028] unit increase	359,983 European ancestry individuals, 163,835 East Asian ancestry individuals	NA	Body mass index	34594039
rs2306590	17	36498436	rs2306590-G	ZNHIT3, ZNHIT3, MYO19, MYO19	missense_variant	NR	1e-35	0.0171	[0.014-0.02] unit increase	1,122,049 European ancestry individuals	NA	Body mass index	36581621
rs543874	1	177920345	rs543874-A	LINC01741 - SEC16B	upstream_gene_variant	0.8024	1e-35	0.0497	[0.042-0.058] kg/m2 decrease	98,173 European ancestry women, 64,373 European ancestry men, 5,829 European ancestry individuals, 10,500 African American/Afro-Caribbean ancestry women, 2,706 African American/Afro-Caribbean ancestry men, 1,030 Indian Asian ancestry women, 7,648 Indian Asian ancestry men, 1,793 Filipino ancestry women, 2,944 Hispanic/Latino ancestry women, 1,764 Hispanic/Latino ancestry men	21,496 European ancestry women, 24,385 European ancestry men, 118,364 European ancestry individuals, 2,326 African American/Afro-Caribbean ancestry women, 855 African American/Afro-Caribbean ancestry men	BMI (adjusted for smoking behaviour)	28443625
rs2904880	16	28933075	rs2904880-C	RABEP2, CD19	missense_variant	0.3265	1e-35	0.0275	[0.023-0.032] unit increase	up to 449,889 European ancestry individuals, up to 29,398 South Asian ancestry individuals, up to 27,610 African American individuals, up to 8,839 East Asian individuals, up to 10,772 Hispanic ancestry individuals	up to 196,766 European ancestry individuals	Body mass index	29273807
rs261332	15	58435126	rs261332-?	LIPC-AS1, ALDH1A2, LIPC	non_coding_transcript_exon_variant	NR	2e-35			9,618 European ancestry individuals	19,796 European ancestry individuals	Age-related diseases, mortality and associated endophenotypes	27790247
rs10182181	2	24927427	rs10182181-A	ADCY3 - DNAJC27	intergenic_variant	NR	3e-35	0.031	[NR] unit decrease	315,347 European ancestry individuals, 8,322 Hispanic/Latino individuals, 7,290 East Asian ancestry individuals, 3,069 African American individuals, 459 South Asian ancestry individuals	431,743 European ancestry individuals, 9,275 South Asian ancestry individuals, 8,261 African British individuals, 1,822 East Asian ancestry individuals, 7,620 individuals	Body mass index	30108127
rs9939609	16	53786615	rs9939609-A	FTO	intron_variant	0.39	3e-35	0.36	[0.34 - 0.46] kg/m2 increase (adults)	5,483 European ancestry type 2 diabetes cases, 5,174 European ancestry controls	19,424 European ancestry adult individuals, 10,172 European ancestry children	Body mass index	17434869
rs2862996	11	43632283	rs2862996-G	MIR129-2 - HSD17B12	intron_variant	NR	3e-35	0.0194	[0.016-0.023] unit increase	1,122,049 European ancestry individuals	NA	Body mass index	36581621
rs543874	1	177920345	rs543874-G	LINC01741 - SEC16B	upstream_gene_variant	0.193	3e-35	0.048	[0.041-0.056] kg/m2 increase	up to 104,666 European ancestry male individuals, up to 132,115 European ancestry female individuals, 370 African American male individuals, 517 African American female individuals, 512 Hispanic male individuals, 764 Hispanic female individuals	up to 48,274 European ancestry male individuals, up to 39,864 European ancestry female individuals, 2,441 African American or Afro-Caribbean male individuals, 6,314 African American or Afro-Caribbean female individuals, 919 Filipino male individuals, 828 Filipino female individuals, 205 Seychellois male individuals, 287 Seychellois female individuals, 2,964 South Asian ancestry male individuals, …	Body mass index	25673413
rs2862996	11	43632283	rs2862996-T	MIR129-2 - HSD17B12	intron_variant	0.7012	4e-35	0.0216	[0.018-0.025] unit decrease	374,756 European ancestry male individuals	NA	Body mass index	30239722
rs2862996	11	43632283	rs2862996-T	MIR129-2 - HSD17B12	intron_variant	0.7012	4e-35	0.0216	[0.018-0.025] unit decrease	806,834 European ancestry individuals	NA	Body mass index	30239722
rs1728918	2	27412596	rs1728918-?	PPM1G - NRBP1	upstream_gene_variant	NR	5e-35			9,618 European ancestry individuals	19,796 European ancestry individuals	Age-related disease endophenotypes	27790247
rs879620	16	3965728	rs879620-T	ADCY9	3_prime_UTR_variant	NR	6e-35	0.0242	[0.02-0.028] unit increase	359,983 European ancestry individuals, 163,835 East Asian ancestry individuals	NA	Body mass index	34594039
rs543874	1	177920345	rs543874-A	LINC01741 - SEC16B	upstream_gene_variant	0.8024	6e-35			98,173 European ancestry women, 64,373 European ancestry men, 5,829 European ancestry individuals, 10,500 African American/Afro-Caribbean ancestry women, 2,706 African American/Afro-Caribbean ancestry men, 1,030 Indian Asian ancestry women, 7,648 Indian Asian ancestry men, 1,793 Filipino ancestry women, 2,944 Hispanic/Latino ancestry women, 1,764 Hispanic/Latino ancestry men	21,496 European ancestry women, 24,385 European ancestry men, 118,364 European ancestry individuals, 2,326 African American/Afro-Caribbean ancestry women, 855 African American/Afro-Caribbean ancestry men	Body mass index (joint analysis main effects and smoking interaction)	28443625
rs3814883	16	29983601	rs3814883-?	TAOK2	synonymous_variant	NR	7e-35			approximately 458,000 European ancestry individuals	NA	Body mass index	30595370
rs12969709	18	60192330	rs12969709-A	RNU4-17P - NA	intergenic_variant	0.2644	7e-35	0.058	[0.049-0.067] kg/m2 increase	1,957 African American women, 1,773 Filipino ancestry women, 305 Indian ancestry women, 67,609 European ancestry women, 1,206 African American men, 2,029 Indian ancestry men, 43,399 European ancestry men, at least 4,819 European ancestry individuals	4,807 African American women, 12,347 European ancestry women, 265 African American men, 14,540 European ancestry men	Body mass index in physically active individuals	28448500
rs2867125	2	622827	rs2867125-?	LINC01875 - TMEM18	intergenic_variant	NR	7e-35			2,518 African American women, 86,278 European ancestry women, 1,773 Filipino ancestry women, 1,030 Indian ancestry women, 1,457 African American men, 55,137 European ancestry men, 7,648 Indian ancestry men, 5,527 European ancestry individuals	6,244 African American women, 17,531 European ancestry women, 329 African American men, 19,956 European ancestry men	Body mass index (joint analysis main effects and physical activity interaction)	28448500
rs2862996	11	43632283	rs2862996-T	MIR129-2 - HSD17B12	intron_variant	NR	8e-35	0.02154	[0.018-0.025] unit decrease	694,649 European ancestry individuals	NA	Body mass index (MTAG)	36376304
rs12596054	16	53800772	rs12596054-C	FTO	intron_variant	NR	8e-35	0.0289	[0.024-0.033] unit decrease	1,122,049 European ancestry individuals	NA	Body mass index	36581621
rs891387	18	23523945	rs891387-T	RMC1, NPC1	intron_variant	0.4951	9e-35	0.0208	[0.017-0.024] unit increase	374,756 European ancestry male individuals	NA	Body mass index	30239722
rs891387	18	23523945	rs891387-T	RMC1, NPC1	intron_variant	0.4951	9e-35	0.0208	[0.017-0.024] unit increase	806,834 European ancestry individuals	NA	Body mass index	30239722
rs66906321	2	630070	rs66906321-C	LINC01875 - TMEM18	intergenic_variant	0.813524	1e-34	2025-01-01	[1.21-1.29]	1,456 British ancestry obese children, 6,460 European ancestry control adults	up to 7,526 British ancestry obese individuals, at least 4,405 obese individuals, up to 20,720 British ancestry controls, 61,166 controls	Obesity (extreme)	30677029
rs4671328	2	58708147	rs4671328-T	LINC01122	intron_variant	NR	1e-34	0.020979	[0.018-0.024] unit increase	694,649 European ancestry individuals	NA	Body mass index (MTAG)	36376304
rs1477290	5	88693117	rs1477290-?	MEF2C-AS2	non_coding_transcript_exon_variant	NR	1e-34			457,822 European ancestry individuals	NA	Body mass index	31669095
rs2122042	3	85817185	rs2122042-G	CADM2, CADM2-AS2	intron_variant	NR	1e-34	0.022	[0.018-0.026] unit decrease	1,122,049 European ancestry individuals	NA	Body mass index	36581621
rs9368828	6	34693672	rs9368828-T	ILRUN	intron_variant	NR	1e-34	0.0308	[0.026-0.036] unit decrease	359,983 European ancestry individuals, 163,835 East Asian ancestry individuals	NA	Body mass index	34594039
rs2730829	12	41437372	rs2730829-C	PDZRN4	intron_variant	NR	1e-34	0.0165	[0.014-0.019] unit decrease	1,122,049 European ancestry individuals	NA	Body mass index	36581621
rs16917237	11	27680836	rs16917237-T	BDNF, BDNF-AS	intron_variant	0.207486122815417	1e-34	0.040926106	unit decrease	up to 309,889 European ancestry individuals	NA	Body mass index	26426971
rs4715210	6	50929538	rs4715210-C	FTH1P5 - NA	regulatory_region_variant	NR	2e-34	0.04	[NR] unit decrease	315,347 European ancestry individuals, 8,322 Hispanic/Latino individuals, 7,290 East Asian ancestry individuals, 3,069 African American individuals, 459 South Asian ancestry individuals	431,743 European ancestry individuals, 9,275 South Asian ancestry individuals, 8,261 African British individuals, 1,822 East Asian ancestry individuals, 7,620 individuals	Body mass index	30108127
rs1549293	16	31130672	rs1549293-C	KAT8	3_prime_UTR_variant	NR	2e-34	0.0184	[0.015-0.021] unit increase	1,122,049 European ancestry individuals	NA	Body mass index	36581621
rs543874	1	177920345	rs543874-G	LINC01741 - SEC16B	upstream_gene_variant	0.1956	2e-34	0.054	[0.045-0.063] kg/m2 increase	2,518 African American women, 86,278 European ancestry women, 1,773 Filipino ancestry women, 1,030 Indian ancestry women, 1,457 African American men, 55,137 European ancestry men, 7,648 Indian ancestry men, 5,527 European ancestry individuals	6,244 African American women, 17,531 European ancestry women, 329 African American men, 19,956 European ancestry men	Body mass index	28448500
rs73052033	3	186110676	rs73052033-?	DGKG	intron_variant	NR	3e-34			approximately 458,000 European ancestry individuals	NA	Body mass index	30595370
rs9369992	6	51008732	rs9369992-C	FTH1P5 - PKHD1	intergenic_variant	NR	3e-34	0.0185	[0.016-0.021] unit increase	1,122,049 European ancestry individuals	NA	Body mass index	36581621
rs543874	1	177920345	rs543874-?	LINC01741 - SEC16B	upstream_gene_variant	NR	3e-34			2,518 African American women, 86,278 European ancestry women, 1,773 Filipino ancestry women, 1,030 Indian ancestry women, 1,457 African American men, 55,137 European ancestry men, 7,648 Indian ancestry men, 5,527 European ancestry individuals	6,244 African American women, 17,531 European ancestry women, 329 African American men, 19,956 European ancestry men	Body mass index (joint analysis main effects and physical activity interaction)	28448500
rs35991856	5	88672529	rs35991856-A	LINC00461	intron_variant	NR	5e-34	0.0285	[0.024-0.033] unit increase	359,983 European ancestry individuals, 163,835 East Asian ancestry individuals	NA	Body mass index	34594039
rs6567160	18	60161902	rs6567160-C	RPS3AP49 - RNU4-17P	upstream_gene_variant	0.237	5e-34	0.056	[0.047-0.065] kg/m2 increase	up to 104,666 European ancestry male individuals, up to 132,115 European ancestry female individuals, 370 African American male individuals, 517 African American female individuals, 512 Hispanic male individuals, 764 Hispanic female individuals	up to 48,274 European ancestry male individuals, up to 39,864 European ancestry female individuals, 2,441 African American or Afro-Caribbean male individuals, 6,314 African American or Afro-Caribbean female individuals, 919 Filipino male individuals, 828 Filipino female individuals, 205 Seychellois male individuals, 287 Seychellois female individuals, 2,964 South Asian ancestry male individuals, …	Body mass index	25673413
rs2862961	11	43634985	rs2862961-A	MIR129-2 - HSD17B12	intron_variant	0.6978	6e-34	0.0224	[0.019-0.026] unit decrease	434,794 European ancestry female individuals	NA	Body mass index	30239722
rs2767486	1	65525520	rs2767486-A	LEPR	intron_variant	0.838584	6e-34	0.14325	[0.12-0.17] unit decrease	11,095 European ancestry individuals	NA	BMI at 6 months old	35315439
rs4402589	16	29943333	rs4402589-G	TMEM219	intron_variant	NR	6e-34	0.0236	[0.02-0.027] unit increase	359,983 European ancestry individuals, 163,835 East Asian ancestry individuals	NA	Body mass index	34594039
rs1884897	20	6632185	rs1884897-G	CASC20 - LINC01713	regulatory_region_variant	NR	6e-34	0.0183	[0.015-0.021] unit increase	1,122,049 European ancestry individuals	NA	Body mass index	36581621
rs6870983	5	88401716	rs6870983-C	TMEM161B-DT	intron_variant	NR	9e-34	0.0214	[0.018-0.025] unit increase	1,122,049 European ancestry individuals	NA	Body mass index	36581621
rs8102137	19	29805946	rs8102137-C	C19orf12 - CCNE1	regulatory_region_variant	NR	9e-34	0.0169	[0.014-0.02] unit increase	1,122,049 European ancestry individuals	NA	Body mass index	36581621
rs4615388	6	51282222	rs4615388-T	FTH1P5 - PKHD1	intergenic_variant	NR	9e-34	0.0221	[0.019-0.026] unit decrease	1,122,049 European ancestry individuals	NA	Body mass index	36581621
rs1549293	16	31130672	rs1549293-T	KAT8	3_prime_UTR_variant	NR	1e-33	0.0201	[0.017-0.023] unit decrease	694,649 European ancestry individuals	NA	Body mass index (MTAG)	36376304
rs3895907	1	74540343	rs3895907-A	TNNI3K, FPGT-TNNI3K	intron_variant	NR	1e-33	0.019589	[0.016-0.023] unit increase	694,649 European ancestry individuals	NA	Body mass index (MTAG)	36376304
rs633715	1	177883445	rs633715-C	LINC01741 - SEC16B	intron_variant	0.225	1e-33	0.049	[0.041-0.057] unit increase	up to 72,390 Japanese ancestry women, up to 85,894 Japanese ancestry men	up to 10,048 Japanese ancestry women, up to 5,098 Japanese ancestry men, up to 181,999 European ancestry women, up to 140,155 European ancestry controls	Body mass index	28892062
rs12885454	14	29267632	rs12885454-C	LINC02326 - RNU11-5P	non_coding_transcript_exon_variant	NR	1e-33	0.0186	[0.016-0.022] unit increase	1,122,049 European ancestry individuals	NA	Body mass index	36581621
rs2867125	2	622827	rs2867125-C	LINC01875 - TMEM18	intergenic_variant	0.8253	1e-33	0.0667	[0.056-0.077] kg/m2 increase	1,957 African American women, 1,773 Filipino ancestry women, 305 Indian ancestry women, 67,609 European ancestry women, 1,206 African American men, 2,029 Indian ancestry men, 43,399 European ancestry men, at least 4,819 European ancestry individuals	4,807 African American women, 12,347 European ancestry women, 265 African American men, 14,540 European ancestry men	Body mass index in physically active individuals	28448500
rs543874	1	177920345	rs543874-G	LINC01741 - SEC16B	upstream_gene_variant	0.194	1e-33	0.06	[0.051-0.07] kg/m2 increase	up to 104,666 European ancestry male individuals, up to 132,115 European ancestry female individuals, 370 African American male individuals, 517 African American female individuals, 512 Hispanic male individuals, 764 Hispanic female individuals	up to 48,274 European ancestry male individuals, up to 39,864 European ancestry female individuals, 2,441 African American or Afro-Caribbean male individuals, 6,314 African American or Afro-Caribbean female individuals, 919 Filipino male individuals, 828 Filipino female individuals, 205 Seychellois male individuals, 287 Seychellois female individuals, 2,964 South Asian ancestry male individuals, …	Body mass index	25673413
rs990871	1	72358030	rs990871-T	RPL31P12 - NA	intron_variant	0.613177273382146	1e-33	0.033314496	unit increase	up to 309,889 European ancestry individuals	NA	Body mass index	26426971
rs1808579	18	23524924	rs1808579-T	NPC1, RMC1	intron_variant	0.4802	2e-33	0.0196	[0.016-0.023] unit decrease	434,794 European ancestry female individuals	NA	Body mass index	30239722
rs10132280	14	25458973	rs10132280-A	OR7K1P - LINC02306	intergenic_variant	0.311	2e-33	0.0214	[0.018-0.025] unit decrease	806,834 European ancestry individuals	NA	Body mass index	30239722
rs10132280	14	25458973	rs10132280-A	OR7K1P - LINC02306	intergenic_variant	0.311	2e-33	0.0214	[0.018-0.025] unit decrease	374,756 European ancestry male individuals	NA	Body mass index	30239722
rs4402589	16	29943333	rs4402589-?	TMEM219	intron_variant	NR	2e-33			457,822 European ancestry individuals	NA	Body mass index	31669095
rs4740619	9	15634328	rs4740619-C	CCDC171	intron_variant	NR	2e-33	0.0176	[0.015-0.021] unit decrease	1,122,049 European ancestry individuals	NA	Body mass index	36581621
rs6710140	2	621006	rs6710140-C	LINC01875 - TMEM18	intergenic_variant	NR	3e-33	0.0196	[0.016-0.023] unit decrease	1,122,049 European ancestry individuals	NA	Body mass index	36581621
rs4234589	3	186101093	rs4234589-A	ETV5	intron_variant	0.8618	4e-33			509,429 European ancestry individuals, 16,962 East Asian, South Asian, Hispanic and African American ancestry individuals	NA	Body mass index and HDL-C (pairwise)	33619380
rs2867125	2	622827	rs2867125-C	LINC01875 - TMEM18	intergenic_variant	0.8276	4e-33	0.0728	[0.061-0.085] kg/m2 increase	2,518 African American women, 86,278 European ancestry women, 1,773 Filipino ancestry women, 1,030 Indian ancestry women, 1,457 African American men, 55,137 European ancestry men, 7,648 Indian ancestry men, 5,527 European ancestry individuals	6,244 African American women, 17,531 European ancestry women, 329 African American men, 19,956 European ancestry men	Body mass index	28448500
rs73052033	3	186110676	rs73052033-?	DGKG	intron_variant	NR	5e-33			457,822 European ancestry individuals	NA	Body mass index	31669095
rs7084454	10	21532345	rs7084454-G	MLLT10	intron_variant	NR	5e-33	0.0195	[0.016-0.023] unit decrease	1,122,049 European ancestry individuals	NA	Body mass index	36581621
rs17405819	8	75894349	rs17405819-T	HNF4G - RNU2-54P	intergenic_variant	0.6845	6e-33	0.0211	[0.018-0.025] unit increase	434,794 European ancestry female individuals	NA	Body mass index	30239722
rs17405819	8	75894349	rs17405819-T	HNF4G - RNU2-54P	intergenic_variant	0.6845	6e-33	0.0211	[0.018-0.025] unit increase	806,834 European ancestry individuals	NA	Body mass index	30239722
rs1367083	18	23520276	rs1367083-T	RMC1, NPC1	synonymous_variant	NR	9e-33	0.02104	[0.018-0.024] unit decrease	694,649 European ancestry individuals	NA	Body mass index (MTAG)	36376304
rs72690737	14	79464301	rs72690737-?	NRXN3	intron_variant	NR	1e-32			approximately 458,000 European ancestry individuals	NA	Body mass index	30595370
rs34811474	4	25407216	rs34811474-?	ANAPC4	missense_variant	NR	1e-32			approximately 458,000 European ancestry individuals	NA	Body mass index	30595370
rs2678204	1	201831383	rs2678204-?	IPO9	intron_variant	NR	1e-32			approximately 458,000 European ancestry individuals	NA	Body mass index	30595370
rs1861412	2	58665930	rs1861412-A	LINC01122	intron_variant	0.4241	1e-32	0.0202	[0.017-0.024] unit decrease	434,794 European ancestry female individuals	NA	Body mass index	30239722
rs10920678	1	190270777	rs10920678-G	BRINP3	intron_variant	NR	1e-32	0.0176	[0.015-0.021] unit decrease	1,122,049 European ancestry individuals	NA	Body mass index	36581621
rs1412239	9	28425517	rs1412239-?	LINGO2	intron_variant	NR	2e-32			approximately 458,000 European ancestry individuals	NA	Body mass index	30595370
rs2238691	19	45675785	rs2238691-?	GIPR	intron_variant	NR	2e-32			346,393 European ancestry individuals	NA	Body mass index	31453325
rs10145154	14	79473182	rs10145154-?	NRXN3	intron_variant	NR	2e-32			457,822 European ancestry individuals	NA	Body mass index	31669095
rs3127553	1	48972333	rs3127553-G	AGBL4	intron_variant	NR	2e-32	0.0162	[0.013-0.019] unit increase	1,122,049 European ancestry individuals	NA	Body mass index	36581621
rs10132280	14	25458973	rs10132280-A	OR7K1P - LINC02306	intergenic_variant	NR	3e-32	0.02044	[0.017-0.024] unit decrease	694,649 European ancestry individuals	NA	Body mass index (MTAG)	36376304
rs889398	16	69522812	rs889398-T	CYB5B - NFAT5	regulatory_region_variant	0.4151	3e-32	0.0195	[0.016-0.023] unit decrease	374,756 European ancestry male individuals	NA	Body mass index	30239722
rs889398	16	69522812	rs889398-T	CYB5B - NFAT5	regulatory_region_variant	0.4151	3e-32	0.0195	[0.016-0.023] unit decrease	806,834 European ancestry individuals	NA	Body mass index	30239722
rs7631156	3	132032784	rs7631156-A	CPNE4	intron_variant	0.3091	3e-32	0.0215	[0.018-0.025] unit increase	806,834 European ancestry individuals	NA	Body mass index	30239722
rs862320	16	69617963	rs862320-?	NFAT5	intron_variant	NR	3e-32			457,822 European ancestry individuals	NA	Body mass index	31669095
rs10182181	2	24927427	rs10182181-G	ADCY3 - DNAJC27	intergenic_variant	0.46	3e-32	0.028	[0.024-0.032] unit increase	up to 72,390 Japanese ancestry women, up to 85,894 Japanese ancestry men	up to 10,048 Japanese ancestry women, up to 5,098 Japanese ancestry men, up to 181,999 European ancestry women, up to 140,155 European ancestry controls	Body mass index	28892062
rs633715	1	177883445	rs633715-C	LINC01741 - SEC16B	intron_variant	0.225415	3e-32	0.044864	[0.037-0.052] unit increase	163,835 East Asian ancestry individuals	NA	Body mass index	34594039
rs2685230	2	437664	rs2685230-G	LINC01865 - LINC01874	intergenic_variant	NR	3e-32	0.0177	[0.015-0.021] unit increase	1,122,049 European ancestry individuals	NA	Body mass index	36581621
rs1558902	16	53769662	rs1558902-A	FTO	intron_variant	0.2552	3e-32	0.0835	[0.07-0.097] unit increase	56,161 Hispanic or Latin American individuals	10,538 Hispanic or Latin American individuals	Body mass index	35399580
rs3751812	16	53784548	rs3751812-?	FTO	intron_variant	NR	3e-32			2,518 African American women, 86,278 European ancestry women, 1,773 Filipino ancestry women, 1,030 Indian ancestry women, 1,457 African American men, 55,137 European ancestry men, 7,648 Indian ancestry men, 5,527 European ancestry individuals	6,244 African American women, 17,531 European ancestry women, 329 African American men, 19,956 European ancestry men	Body mass index (joint analysis main effects and physical activity interaction)	28448500
rs1320903	3	132039233	rs1320903-A	CPNE4	intron_variant	0.3107	4e-32	0.0215	[0.018-0.025] unit increase	374,756 European ancestry male individuals	NA	Body mass index	30239722
rs7132908	12	49869365	rs7132908-?	FAIM2	3_prime_UTR_variant	NR	4e-32			346,393 European ancestry individuals	NA	Body mass index	31453325
rs6545714	2	59080590	rs6545714-A	LINC01122 - LINC01793	intron_variant	0.6112	4e-32	0.0194	[0.016-0.023] unit decrease	806,834 European ancestry individuals	NA	Body mass index	30239722
rs72771049	16	19922189	rs72771049-?	GPRC5B - NA	intergenic_variant	NR	4e-32			457,822 European ancestry individuals	NA	Body mass index	31669095
rs889398	16	69522812	rs889398-T	CYB5B - NFAT5	regulatory_region_variant	NR	5e-32	0.01913	[0.016-0.022] unit decrease	694,649 European ancestry individuals	NA	Body mass index (MTAG)	36376304
rs2678204	1	201831383	rs2678204-?	IPO9	intron_variant	NR	5e-32			457,822 European ancestry individuals	NA	Body mass index	31669095
rs4764949	12	103264318	rs4764949-G	C12orf42	intron_variant	NR	5e-32	0.0193	[0.016-0.022] unit decrease	1,122,049 European ancestry individuals	NA	Body mass index	36581621
rs2867125	2	622827	rs2867125-?	LINC01875 - TMEM18	intergenic_variant	NR	5e-32			2,518 African American women, 86,278 European ancestry women, 1,773 Filipino ancestry women, 1,030 Indian ancestry women, 1,457 African American men, 55,137 European ancestry men, 7,648 Indian ancestry men, 5,527 European ancestry individuals	6,244 African American women, 17,531 European ancestry women, 329 African American men, 19,956 European ancestry men	Body mass index (joint analysis main effects and physical activity interaction)	28448500
rs1482853	3	157080684	rs1482853-C	LEKR1 - LINC00880	upstream_gene_variant	0.598464	6e-32	0.0988178	[0.082-0.115] unit increase	28,681 European ancestry individuals	NA	BMI at birth	35315439
rs862320	16	69617963	rs862320-?	NFAT5	intron_variant	NR	7e-32			approximately 458,000 European ancestry individuals	NA	Body mass index	30595370
rs7377083	4	101787840	rs7377083-C	BANK1	intron_variant	NR	7e-32	0.0187	[0.016-0.022] unit decrease	1,122,049 European ancestry individuals	NA	Body mass index	36581621
rs2206277	6	50830813	rs2206277-T	TFAP2B	intron_variant	0.185933787947696	7e-32	0.041263442	unit increase	up to 309,889 European ancestry individuals	NA	Body mass index	26426971
rs17806224	20	52449315	rs17806224-A	LINC01524	intron_variant	0.1808	8e-32	0.026	[0.022-0.03] unit decrease	434,794 European ancestry female individuals	NA	Body mass index	30239722
rs17806224	20	52449315	rs17806224-A	LINC01524	intron_variant	0.1808	8e-32	0.026	[0.022-0.03] unit decrease	806,834 European ancestry individuals	NA	Body mass index	30239722
rs1016287	2	59078490	rs1016287-T	LINC01122 - NA	intron_variant	0.3035	9e-32	0.0208	[0.017-0.024] unit increase	434,794 European ancestry female individuals	NA	Body mass index	30239722
rs4929923	11	8617653	rs4929923-C	TRIM66	3_prime_UTR_variant	NR	9e-32	0.0161	[0.013-0.019] unit increase	1,122,049 European ancestry individuals	NA	Body mass index	36581621
rs2307111	5	75707853	rs2307111-T	POC5	missense_variant	0.5908	9e-32	0.0227	[0.019-0.026] unit increase	up to 449,889 European ancestry individuals, up to 29,398 South Asian ancestry individuals, up to 27,610 African American individuals, up to 8,839 East Asian individuals, up to 10,772 Hispanic ancestry individuals	up to 196,766 European ancestry individuals	Body mass index	29273807
rs7645921	3	132042937	rs7645921-T	CPNE4	intron_variant	NR	1e-31	0.021529	[0.018-0.025] unit increase	694,649 European ancestry individuals	NA	Body mass index (MTAG)	36376304
rs4740619	9	15634328	rs4740619-T	CCDC171	intron_variant	NR	1e-31	0.018792	[0.016-0.022] unit increase	694,649 European ancestry individuals	NA	Body mass index (MTAG)	36376304
rs1501672	5	88667943	rs1501672-A	LINC00461	intron_variant	NR	1e-31	0.02739	[0.023-0.032] unit decrease	694,649 European ancestry individuals	NA	Body mass index (MTAG)	36376304
rs6545714	2	59080590	rs6545714-A	LINC01122 - LINC01793	intron_variant	NR	1e-31	0.01922	[0.016-0.022] unit decrease	694,649 European ancestry individuals	NA	Body mass index (MTAG)	36376304
rs10805346	4	9918723	rs10805346-C	SLC2A9	intron_variant	0.43	1e-31	0.17	[0.14-0.2] kg/m2 decrease	up to 10,058 European ancestry male individuals, up to 7,189 European ancestry female individuals	NA	Urate levels in overweight individuals	25811787
rs57149692	16	30130700	rs57149692-C	MAPK3 - CORO1A	regulatory_region_variant	0.4002	1e-31	0.0228	[0.019-0.027] unit decrease	374,756 European ancestry male individuals	NA	Body mass index	30239722
rs34811474	4	25407216	rs34811474-A	ANAPC4	missense_variant	NR	1e-31	0.0323	[0.027-0.038] unit decrease	359,983 European ancestry individuals, 163,835 East Asian ancestry individuals	NA	Body mass index	34594039
rs40067	5	108103311	rs40067-G	FBXL17	intron_variant	NR	1e-31	0.024	[0.02-0.028] unit increase	1,122,049 European ancestry individuals	NA	Body mass index	36581621
rs1728918	2	27412596	rs1728918-?	PPM1G - NRBP1	upstream_gene_variant	NR	1e-31			9,618 European ancestry individuals	19,796 European ancestry individuals	Age-related diseases, mortality and associated endophenotypes	27790247
rs2867125	2	622827	rs2867125-C	LINC01875 - TMEM18	intergenic_variant	0.8253	1e-31	0.0737	[0.061-0.086] kg/m2 increase	2,518 African American women, 86,278 European ancestry women, 1,773 Filipino ancestry women, 1,030 Indian ancestry women, 1,457 African American men, 55,137 European ancestry men, 7,648 Indian ancestry men, 5,527 European ancestry individuals	6,244 African American women, 17,531 European ancestry women, 329 African American men, 19,956 European ancestry men	Body mass index	28448500
rs6567160	18	60161902	rs6567160-T	RPS3AP49 - RNU4-17P	upstream_gene_variant	0.7603	1e-31	0.0635	[0.053-0.074] kg/m2 decrease	98,173 European ancestry women, 64,373 European ancestry men, 5,829 European ancestry individuals, 10,500 African American/Afro-Caribbean ancestry women, 2,706 African American/Afro-Caribbean ancestry men, 1,030 Indian Asian ancestry women, 7,648 Indian Asian ancestry men, 1,793 Filipino ancestry women, 2,944 Hispanic/Latino ancestry women, 1,764 Hispanic/Latino ancestry men	21,496 European ancestry women, 24,385 European ancestry men, 118,364 European ancestry individuals, 2,326 African American/Afro-Caribbean ancestry women, 855 African American/Afro-Caribbean ancestry men	BMI (adjusted for smoking behaviour)	28443625
rs6567160	18	60161902	rs6567160-T	RPS3AP49 - RNU4-17P	upstream_gene_variant	0.7603	1e-31			98,173 European ancestry women, 64,373 European ancestry men, 5,829 European ancestry individuals, 10,500 African American/Afro-Caribbean ancestry women, 2,706 African American/Afro-Caribbean ancestry men, 1,030 Indian Asian ancestry women, 7,648 Indian Asian ancestry men, 1,793 Filipino ancestry women, 2,944 Hispanic/Latino ancestry women, 1,764 Hispanic/Latino ancestry men	21,496 European ancestry women, 24,385 European ancestry men, 118,364 European ancestry individuals, 2,326 African American/Afro-Caribbean ancestry women, 855 African American/Afro-Caribbean ancestry men	Body mass index (joint analysis main effects and smoking interaction)	28443625
rs1064608	11	47618877	rs1064608-C	MTCH2	missense_variant	0.3365	1e-31	0.0238	[0.02-0.028] unit increase	up to 449,889 European ancestry individuals, up to 29,398 South Asian ancestry individuals, up to 27,610 African American individuals, up to 8,839 East Asian individuals, up to 10,772 Hispanic ancestry individuals	up to 196,766 European ancestry individuals	Body mass index	29273807
rs7132908	12	49869365	rs7132908-A	FAIM2	3_prime_UTR_variant	0.378173	2e-31	2017-01-01	[1.14-1.21]	1,456 British ancestry obese children, 6,460 European ancestry control adults	up to 7,526 British ancestry obese individuals, at least 4,405 obese individuals, up to 20,720 British ancestry controls, 61,166 controls	Obesity (extreme)	30677029
rs2238435	16	3964281	rs2238435-?	ADCY9	3_prime_UTR_variant	NR	2e-31			approximately 458,000 European ancestry individuals	NA	Body mass index	30595370
rs657452	1	49124175	rs657452-A	AGBL4	intron_variant	NR	2e-31	0.01911	[0.016-0.022] unit increase	694,649 European ancestry individuals	NA	Body mass index (MTAG)	36376304
rs9471333	6	40394284	rs9471333-?	LRFN2	intron_variant	NR	2e-31			457,822 European ancestry individuals	NA	Body mass index	31669095
rs9302652	16	53832063	rs9302652-?	FTO	intron_variant	NR	2e-31			457,822 European ancestry individuals	NA	Body mass index	31669095
rs3888190	16	28878165	rs3888190-A	SH2B1 - ATP2A1	upstream_gene_variant	0.34	2e-31	0.031	[0.025-0.037] unit increase	up to 72,390 Japanese ancestry women, up to 85,894 Japanese ancestry men	up to 10,048 Japanese ancestry women, up to 5,098 Japanese ancestry men, up to 181,999 European ancestry women, up to 140,155 European ancestry controls	Body mass index	28892062
rs7138803	12	49853685	rs7138803-A	BCDIN3D - RPL35AP28	intergenic_variant	0.386681641023647	2e-31	0.0327098	unit increase	up to 309,889 European ancestry individuals	NA	Body mass index	26426971
rs1516725	3	186106215	rs1516725-T	DGKG, ETV5	intron_variant	0.128803182679479	2e-31	0.04735101	unit decrease	up to 309,889 European ancestry individuals	NA	Body mass index	26426971
rs7204864	16	19931605	rs7204864-?	GPRC5B - GPR139	intergenic_variant	NR	3e-31			approximately 458,000 European ancestry individuals	NA	Body mass index	30595370
rs4740619	9	15634328	rs4740619-T	CCDC171	intron_variant	0.5436	3e-31	0.0189	[0.016-0.022] unit increase	374,756 European ancestry male individuals	NA	Body mass index	30239722
rs4740619	9	15634328	rs4740619-T	CCDC171	intron_variant	0.5436	3e-31	0.0189	[0.016-0.022] unit increase	434,794 European ancestry female individuals	NA	Body mass index	30239722
rs1501673	5	88667782	rs1501673-A	LINC00461	intron_variant	0.1355	3e-31	0.0289	[0.024-0.034] unit increase	806,834 European ancestry individuals	NA	Body mass index	30239722
rs4740619	9	15634328	rs4740619-T	CCDC171	intron_variant	0.5436	3e-31	0.0189	[0.016-0.022] unit increase	806,834 European ancestry individuals	NA	Body mass index	30239722
rs543874	1	177920345	rs543874-A	LINC01741 - SEC16B	upstream_gene_variant	0.8024	3e-31	0.0601	[0.05-0.07] kg/m2 decrease	98,173 European ancestry women, 64,373 European ancestry men, 5,829 European ancestry individuals, 10,500 African American/Afro-Caribbean ancestry women, 2,706 African American/Afro-Caribbean ancestry men, 1,030 Indian Asian ancestry women, 7,648 Indian Asian ancestry men, 1,793 Filipino ancestry women, 2,944 Hispanic/Latino ancestry women, 1,764 Hispanic/Latino ancestry men	21,496 European ancestry women, 24,385 European ancestry men, 118,364 European ancestry individuals, 2,326 African American/Afro-Caribbean ancestry women, 855 African American/Afro-Caribbean ancestry men	BMI (adjusted for smoking behaviour)	28443625
rs7733438	5	88690467	rs7733438-T	LINC00461, MEF2C-AS2	intron_variant	0.8587	4e-31	0.0287	[0.024-0.034] unit decrease	374,756 European ancestry male individuals	NA	Body mass index	30239722
rs13411762	2	554109	rs13411762-C	LINC01875 - TMEM18	upstream_gene_variant	NR	4e-31	0.0318	[0.027-0.037] unit increase	1,122,049 European ancestry individuals	NA	Body mass index	36581621
rs9317002	13	58601593	rs9317002-C	CTAGE16P - DNAJA1P1	intergenic_variant	NR	4e-31	0.0195	[0.016-0.023] unit decrease	1,122,049 European ancestry individuals	NA	Body mass index	36581621
rs2984618	1	47224766	rs2984618-G	TAL1	intron_variant	NR	4e-31	0.0171	[0.014-0.02] unit decrease	1,122,049 European ancestry individuals	NA	Body mass index	36581621
rs10938397	4	45180510	rs10938397-G	PRDX4P1 - THAP12P9	intergenic_variant	0.43	4e-31	0.18	[0.14-0.22] kg/m2 increase	Up to 123,865 European ancestry individuals	Up to 125,931 European ancestry individuals	Body mass index	20935630
rs58862095	7	75452145	rs58862095-?	POM121C	intron_variant	NR	5e-31			approximately 458,000 European ancestry individuals	NA	Body mass index	30595370
rs56203712	4	25340984	rs56203712-?	ZCCHC4	intron_variant	NR	5e-31			457,822 European ancestry individuals	NA	Body mass index	31669095
rs7428670	3	131860966	rs7428670-C	CPNE4	intron_variant	0.2697	6e-31	0.022	[0.018-0.026] unit increase	434,794 European ancestry female individuals	NA	Body mass index	30239722
rs7647305	3	186116501	rs7647305-T	DGKG	intron_variant	NR	7e-31	0.036	[NR] unit decrease	315,347 European ancestry individuals, 8,322 Hispanic/Latino individuals, 7,290 East Asian ancestry individuals, 3,069 African American individuals, 459 South Asian ancestry individuals	431,743 European ancestry individuals, 9,275 South Asian ancestry individuals, 8,261 African British individuals, 1,822 East Asian ancestry individuals, 7,620 individuals	Body mass index	30108127
rs11893030	2	677591	rs11893030-?	TMEM18-DT	intron_variant	NR	7e-31			457,822 European ancestry individuals	NA	Body mass index	31669095
rs17806379	20	52490751	rs17806379-T	LINC01524	intron_variant	NR	8e-31	0.02547	[0.021-0.03] unit decrease	694,649 European ancestry individuals	NA	Body mass index (MTAG)	36376304
rs2207139	6	50877777	rs2207139-G	RPS17P5 - FTH1P5	intergenic_variant	0.176	8e-31	0.045	[0.037-0.052] kg/m2 increase	up to 104,666 European ancestry male individuals, up to 132,115 European ancestry female individuals, 370 African American male individuals, 517 African American female individuals, 512 Hispanic male individuals, 764 Hispanic female individuals	up to 48,274 European ancestry male individuals, up to 39,864 European ancestry female individuals, 2,441 African American or Afro-Caribbean male individuals, 6,314 African American or Afro-Caribbean female individuals, 919 Filipino male individuals, 828 Filipino female individuals, 205 Seychellois male individuals, 287 Seychellois female individuals, 2,964 South Asian ancestry male individuals, …	Body mass index	25673413
rs9944545	18	60291011	rs9944545-C	NA - MC4R	intergenic_variant	NR	9e-31	0.032	[NR] unit decrease	315,347 European ancestry individuals, 8,322 Hispanic/Latino individuals, 7,290 East Asian ancestry individuals, 3,069 African American individuals, 459 South Asian ancestry individuals	431,743 European ancestry individuals, 9,275 South Asian ancestry individuals, 8,261 African British individuals, 1,822 East Asian ancestry individuals, 7,620 individuals	Body mass index	30108127
rs543874	1	177920345	rs543874-A	LINC01741 - SEC16B	upstream_gene_variant	0.8024	9e-31			98,173 European ancestry women, 64,373 European ancestry men, 5,829 European ancestry individuals, 10,500 African American/Afro-Caribbean ancestry women, 2,706 African American/Afro-Caribbean ancestry men, 1,030 Indian Asian ancestry women, 7,648 Indian Asian ancestry men, 1,793 Filipino ancestry women, 2,944 Hispanic/Latino ancestry women, 1,764 Hispanic/Latino ancestry men	21,496 European ancestry women, 24,385 European ancestry men, 118,364 European ancestry individuals, 2,326 African American/Afro-Caribbean ancestry women, 855 African American/Afro-Caribbean ancestry men	Body mass index (joint analysis main effects and smoking interaction)	28443625
rs1454687	3	94319241	rs1454687-?	NSUN3 - ARMC10P1	intergenic_variant	NR	1e-30			approximately 458,000 European ancestry individuals	NA	Body mass index	30595370
rs9471333	6	40394284	rs9471333-?	LRFN2	intron_variant	NR	1e-30			approximately 458,000 European ancestry individuals	NA	Body mass index	30595370
rs17405819	8	75894349	rs17405819-T	HNF4G - RNU2-54P	intergenic_variant	NR	1e-30	0.019805	[0.016-0.023] unit increase	694,649 European ancestry individuals	NA	Body mass index (MTAG)	36376304
rs2237897	11	2837316	rs2237897-T	KCNQ1, KCNQ1	intron_variant	0.05	1e-30	0.038	[0.032-0.044] unit increase	up to 72,390 Japanese ancestry women, up to 85,894 Japanese ancestry men	up to 10,048 Japanese ancestry women, up to 5,098 Japanese ancestry men, up to 181,999 European ancestry women, up to 140,155 European ancestry controls	Body mass index	28892062
rs138420022	6	20693467	rs138420022-A	CDKAL1	intron_variant	0.416275	1e-30	0.0372087	[0.031-0.044] unit decrease	163,835 East Asian ancestry individuals	NA	Body mass index	34594039
rs3617	3	52799789	rs3617-C	ITIH3	missense_variant	NR	1e-30	0.0154	[0.013-0.018] unit decrease	1,122,049 European ancestry individuals	NA	Body mass index	36581621
rs7599312	2	212548507	rs7599312-G	ERBB4 - LINC01878	regulatory_region_variant	NR	1e-30	0.0192	[0.016-0.023] unit increase	1,122,049 European ancestry individuals	NA	Body mass index	36581621
rs7819412	8	11187652	rs7819412-G	XKR6	intron_variant	NR	1e-30	0.0154	[0.013-0.018] unit increase	1,122,049 European ancestry individuals	NA	Body mass index	36581621
rs7715256	5	154158333	rs7715256-G	MFAP3	non_coding_transcript_exon_variant	NR	1e-30	0.0168	[0.014-0.02] unit increase	1,122,049 European ancestry individuals	NA	Body mass index	36581621
rs2231142	4	88131171	rs2231142-G	ABCG2	missense_variant	0.89	2e-30	0.215	[0.18-0.25] kg/m2 decrease	up to 10,058 European ancestry male individuals, up to 7,189 European ancestry female individuals	NA	Urate levels in overweight individuals	25811787
rs887912	2	59075742	rs887912-T	LINC01122 - LINC01793	intron_variant	0.2963	2e-30	0.0204	[0.017-0.024] unit increase	374,756 European ancestry male individuals	NA	Body mass index	30239722
rs7873025	9	28412277	rs7873025-?	LINGO2	intron_variant	NR	2e-30			457,822 European ancestry individuals	NA	Body mass index	31669095
rs12940622	17	80641771	rs12940622-G	RPTOR	intron_variant	NR	2e-30	0.0168	[0.014-0.02] unit increase	1,122,049 European ancestry individuals	NA	Body mass index	36581621
rs2867125	2	622827	rs2867125-C	LINC01875 - TMEM18	intergenic_variant	0.83	2e-30	0.051	unit increase	up to 90,988 European ancestry men, up to 106,622 European ancestry women	NA	Body mass index (age>50)	26426971
rs10182181	2	24927427	rs10182181-A	ADCY3 - DNAJC27	intergenic_variant	0.538102907902883	2e-30	0.031007377	unit decrease	up to 309,889 European ancestry individuals	NA	Body mass index	26426971
rs1421085	16	53767042	rs1421085-C	FTO	intron_variant	0.25	3e-30	0.12	[0.1-0.14] unit decrease	6,051 European ancestry children	12,256 European ancestry children	Age at adiposity rebound	31840077
rs1296328	4	136162038	rs1296328-C	RNU1-89P - TERF1P3	intron_variant	NR	3e-30	0.0177	[0.015-0.021] unit decrease	1,122,049 European ancestry individuals	NA	Body mass index	36581621
rs13021737	2	632348	rs13021737-A	LINC01875 - TMEM18	intergenic_variant	0.1701	3e-30	0.0582	[0.048-0.068] kg/m2 decrease	77,279 European ancestry women, 47,280 European ancestry men, 4,856 European ancestry individuals, 8,799 African American/Afro-Caribbean ancestry women, 1,803 African American/Afro-Caribbean ancestry men, 1,020 Indian Asian ancestry women, 6,691 Indian Asian ancestry men, 1,526 Filipino ancestry women, 2,469 Hispanic/Latino ancestry women, 1,318 Hispanic/Latino ancestry men	16,011 European ancestry women, 17,912 European ancestry men, 105,218 European ancestry individuals, 2,073 African American/Afro-Caribbean ancestry women, 647 African American/Afro-Caribbean ancestry men	BMI in non-smokers	28443625
rs34811474	4	25407216	rs34811474-G	ANAPC4	missense_variant	0.7899	3e-30	0.0244	[0.02-0.029] unit increase	up to 449,889 European ancestry individuals, up to 29,398 South Asian ancestry individuals, up to 27,610 African American individuals, up to 8,839 East Asian individuals, up to 10,772 Hispanic ancestry individuals	up to 196,766 European ancestry individuals	Body mass index	29273807
rs9818122	3	85811914	rs9818122-T	CADM2, CADM2-AS2	intron_variant	0.7933	4e-30	0.0228	[0.019-0.027] unit decrease	806,834 European ancestry individuals	NA	Body mass index	30239722
rs11165643	1	96458541	rs11165643-T	EEF1A1P11 - RN7SL831P	intergenic_variant	NR	5e-30	0.01847	[0.015-0.022] unit increase	694,649 European ancestry individuals	NA	Body mass index (MTAG)	36376304
rs11079849	17	49013423	rs11079849-C	IGF2BP1	intron_variant	NR	5e-30	0.0186	[0.015-0.022] unit increase	1,122,049 European ancestry individuals	NA	Body mass index	36581621
rs6567160	18	60161902	rs6567160-C	RPS3AP49 - RNU4-17P	upstream_gene_variant	0.234	5e-30	0.055	[0.045-0.064] kg/m2 increase	up to 104,666 European ancestry male individuals, up to 132,115 European ancestry female individuals, 370 African American male individuals, 517 African American female individuals, 512 Hispanic male individuals, 764 Hispanic female individuals	up to 48,274 European ancestry male individuals, up to 39,864 European ancestry female individuals, 2,441 African American or Afro-Caribbean male individuals, 6,314 African American or Afro-Caribbean female individuals, 919 Filipino male individuals, 828 Filipino female individuals, 205 Seychellois male individuals, 287 Seychellois female individuals, 2,964 South Asian ancestry male individuals, …	Body mass index	25673413
rs2611742	5	96520797	rs2611742-C	PCSK1 - CAST	intron_variant	NR	7e-30	0.0218	[0.018-0.026] unit increase	359,983 European ancestry individuals, 163,835 East Asian ancestry individuals	NA	Body mass index	34594039
rs11030104	11	27662970	rs11030104-A	BDNF-AS, BDNF	intron_variant	0.791	7e-30	0.042	[0.034-0.049] kg/m2 increase	up to 104,666 European ancestry male individuals, up to 132,115 European ancestry female individuals, 370 African American male individuals, 517 African American female individuals, 512 Hispanic male individuals, 764 Hispanic female individuals	up to 48,274 European ancestry male individuals, up to 39,864 European ancestry female individuals, 2,441 African American or Afro-Caribbean male individuals, 6,314 African American or Afro-Caribbean female individuals, 919 Filipino male individuals, 828 Filipino female individuals, 205 Seychellois male individuals, 287 Seychellois female individuals, 2,964 South Asian ancestry male individuals, …	Body mass index	25673413
rs1514177	1	74525718	rs1514177-C	FPGT-TNNI3K, TNNI3K	intron_variant	0.4255	8e-30	0.0184	[0.015-0.022] unit increase	374,756 European ancestry male individuals	NA	Body mass index	30239722
rs1514177	1	74525718	rs1514177-C	FPGT-TNNI3K, TNNI3K	intron_variant	0.4255	8e-30	0.0184	[0.015-0.022] unit increase	806,834 European ancestry individuals	NA	Body mass index	30239722
rs16890979	4	9920543	rs16890979-C	SLC2A9	missense_variant	0.75	1e-29	0.254	[0.21-0.3] kg/m2 increase	up to 5,529 European ancestry male individuals, up to 9,753 European ancestry female individuals	NA	Urate levels in lean individuals	25811787
rs13078960	3	85758440	rs13078960-T	CADM2	intron_variant	NR	1e-29	0.02298	[0.019-0.027] unit decrease	694,649 European ancestry individuals	NA	Body mass index (MTAG)	36376304
rs12363232	11	47602338	rs12363232-?	C1QTNF4 - MTCH2	intergenic_variant	NR	1e-29			457,822 European ancestry individuals	NA	Body mass index	31669095
rs3101336	1	72285502	rs3101336-C	NEGR1 - RPL31P12	intron_variant	0.63	1e-29	0.032	[0.026-0.038] unit increase	up to 72,390 Japanese ancestry women, up to 85,894 Japanese ancestry men	up to 10,048 Japanese ancestry women, up to 5,098 Japanese ancestry men, up to 181,999 European ancestry women, up to 140,155 European ancestry controls	Body mass index	28892062
rs174547	11	61803311	rs174547-?	FADS2, FADS1	intron_variant	NR	1e-29			9,618 European ancestry individuals	19,796 European ancestry individuals	Age-related disease endophenotypes	27790247
rs60229538	6	20682553	rs60229538-A	CDKAL1	intron_variant	NR	1e-29	0.0254	[0.021-0.03] unit decrease	359,983 European ancestry individuals, 163,835 East Asian ancestry individuals	NA	Body mass index	34594039
rs3888190	16	28878165	rs3888190-A	SH2B1 - ATP2A1	upstream_gene_variant	0.403407646421344	1e-29	0.030506346	unit increase	up to 309,889 European ancestry individuals	NA	Body mass index	26426971
rs2231142	4	88131171	rs2231142-G	ABCG2	missense_variant	0.89	2e-29	0.223	[0.18-0.26] kg/m2 decrease	up to 5,529 European ancestry male individuals, up to 9,753 European ancestry female individuals	NA	Urate levels in lean individuals	25811787
rs12999373	2	663483	rs12999373-A	LINC01875 - TMEM18	downstream_gene_variant	NR	2e-29	0.02135	[0.018-0.025] unit decrease	694,649 European ancestry individuals	NA	Body mass index (MTAG)	36376304
rs2033529	6	40380914	rs2033529-A	TDRG1	intron_variant	0.7251	2e-29	0.0201	[0.017-0.024] unit decrease	806,834 European ancestry individuals	NA	Body mass index	30239722
rs3865018	15	67600428	rs3865018-T	MAP2K5	intron_variant	0.2655	2e-29	0.0208	[0.017-0.024] unit decrease	434,794 European ancestry female individuals	NA	Body mass index	30239722
rs12151152	19	47060275	rs12151152-?	TMEM160 - ZC3H4	intergenic_variant	NR	2e-29			457,822 European ancestry individuals	NA	Body mass index	31669095
rs2075650	19	44892362	rs2075650-A	TOMM40	intron_variant	0.8688	2e-29			509,429 European ancestry individuals, 16,962 East Asian, South Asian, Hispanic and African American ancestry individuals	NA	Body mass index and HDL-C (pairwise)	33619380
rs7323	13	27434894	rs7323-G	GTF3A	missense_variant	NR	2e-29	0.0164	[0.013-0.019] unit increase	1,122,049 European ancestry individuals	NA	Body mass index	36581621
rs7164727	15	72801650	rs7164727-C	ADPGK-AS1 - NPM1P42	downstream_gene_variant	NR	2e-29	0.0175	[0.014-0.021] unit decrease	1,122,049 European ancestry individuals	NA	Body mass index	36581621
rs9941349	16	53791576	rs9941349-T	FTO	intron_variant	0.423	2e-29	0.1169	[0.097-0.137] unit increase	561 African American women, 352 Filipino ancestry women, 725 Indian ancestry women, 19,366 European ancestry women, 251 African American men, 4,654 Indian ancestry men, 11,727 European ancestry men, 959 European ancestry individuals	1,437 African American women, 5,184 European ancestry women, 64 African American men, 5,416 European ancestry men	Body mass index in physically inactive individuals	28448500
rs12049202	1	77501838	rs12049202-T	AK5	intron_variant	0.1883	3e-29	0.0239	[0.02-0.028] unit increase	374,756 European ancestry male individuals	NA	Body mass index	30239722
rs12049202	1	77501838	rs12049202-T	AK5	intron_variant	0.1883	3e-29	0.0239	[0.02-0.028] unit increase	806,834 European ancestry individuals	NA	Body mass index	30239722
rs1983864	10	98257696	rs1983864-G	LOXL4	missense_variant	NR	3e-29	0.0156	[0.013-0.018] unit decrease	1,122,049 European ancestry individuals	NA	Body mass index	36581621
rs10521307	16	53831789	rs10521307-G	FTO	intron_variant	NR	3e-29	0.018	[0.015-0.021] unit decrease	1,122,049 European ancestry individuals	NA	Body mass index	36581621
rs2611742	5	96520797	rs2611742-C	PCSK1 - CAST	intron_variant	NR	3e-29	0.0173	[0.014-0.02] unit increase	1,122,049 European ancestry individuals	NA	Body mass index	36581621
rs13098327	3	85771031	rs13098327-A	CADM2	intron_variant	0.1918	4e-29	0.0229	[0.019-0.027] unit increase	434,794 European ancestry female individuals	NA	Body mass index	30239722
rs12325113	16	28837347	rs12325113-T	ATXN2L - TUFM	intron_variant	NR	4e-29	0.029	[NR] unit decrease	315,347 European ancestry individuals, 8,322 Hispanic/Latino individuals, 7,290 East Asian ancestry individuals, 3,069 African American individuals, 459 South Asian ancestry individuals	431,743 European ancestry individuals, 9,275 South Asian ancestry individuals, 8,261 African British individuals, 1,822 East Asian ancestry individuals, 7,620 individuals	Body mass index	30108127
rs623479	1	177929664	rs623479-?	SEC16B, CRYZL2P-SEC16B	3_prime_UTR_variant	NR	4e-29			457,822 European ancestry individuals	NA	Body mass index	31669095
rs35261542	6	20675561	rs35261542-A	CDKAL1	intron_variant	0.429	4e-29	0.039	[0.031-0.047] unit decrease	up to 72,390 Japanese ancestry women, up to 85,894 Japanese ancestry men	up to 10,048 Japanese ancestry women, up to 5,098 Japanese ancestry men, up to 181,999 European ancestry women, up to 140,155 European ancestry controls	Body mass index	28892062
rs1558902	16	53769662	rs1558902-?	FTO	intron_variant	NR	4e-29	0.08936667	[0.074-0.105] unit increase	17,127 African American individuals, 21,955 Hispanic/Latino individuals, 4,647 Asian ancestry individuals, 3,936 Native Hawaiian ancestry individuals, 645 Native American ancestry individuals, 1,025 individuals	NA	Body mass index	31217584
rs2207139	6	50877777	rs2207139-G	RPS17P5 - FTH1P5	intergenic_variant	0.177	4e-29	0.045	[0.037-0.053] kg/m2 increase	up to 104,666 European ancestry male individuals, up to 132,115 European ancestry female individuals, 370 African American male individuals, 517 African American female individuals, 512 Hispanic male individuals, 764 Hispanic female individuals	up to 48,274 European ancestry male individuals, up to 39,864 European ancestry female individuals, 2,441 African American or Afro-Caribbean male individuals, 6,314 African American or Afro-Caribbean female individuals, 919 Filipino male individuals, 828 Filipino female individuals, 205 Seychellois male individuals, 287 Seychellois female individuals, 2,964 South Asian ancestry male individuals, …	Body mass index	25673413
rs41279738	1	109539929	rs41279738-?	GPR61	5_prime_UTR_variant	NR	5e-29			approximately 458,000 European ancestry individuals	NA	Body mass index	30595370
rs77497827	7	75409124	rs77497827-?	TRIM73	intron_variant	NR	6e-29			457,822 European ancestry individuals	NA	Body mass index	31669095
rs78138914	18	60381644	rs78138914-G	MC4R - MRPS5P4	intron_variant	NR	6e-29	0.0403	[0.033-0.047] unit increase	1,122,049 European ancestry individuals	NA	Body mass index	36581621
rs9922708	16	53797234	rs9922708-T	FTO	intron_variant	0.2971	6e-29	0.0733	[0.06-0.086] unit increase	56,161 Hispanic or Latin American individuals	10,538 Hispanic or Latin American individuals	Body mass index	35399580
rs543874	1	177920345	rs543874-?	LINC01741 - SEC16B	upstream_gene_variant	NR	6e-29			2,518 African American women, 86,278 European ancestry women, 1,773 Filipino ancestry women, 1,030 Indian ancestry women, 1,457 African American men, 55,137 European ancestry men, 7,648 Indian ancestry men, 5,527 European ancestry individuals	6,244 African American women, 17,531 European ancestry women, 329 African American men, 19,956 European ancestry men	Body mass index (joint analysis main effects and physical activity interaction)	28448500
rs1001817	3	184277553	rs1001817-C	EEF1AKMT4-ECE2, ECE2	intron_variant	NR	7e-29	0.0147	[0.012-0.017] unit increase	1,122,049 European ancestry individuals	NA	Body mass index	36581621
rs1421085	16	53767042	rs1421085-?	FTO	intron_variant	NR	7e-29	0.08899796	[0.073-0.105] unit increase	17,127 African American individuals, 21,955 Hispanic/Latino individuals, 4,647 Asian ancestry individuals, 3,936 Native Hawaiian ancestry individuals, 645 Native American ancestry individuals, 1,025 individuals	NA	Body mass index	31217584
rs543874	1	177920345	rs543874-G	LINC01741 - SEC16B	upstream_gene_variant	0.1956	8e-29	0.063	[0.052-0.074] kg/m2 increase	2,518 African American women, 86,278 European ancestry women, 1,773 Filipino ancestry women, 1,030 Indian ancestry women, 1,457 African American men, 55,137 European ancestry men, 7,648 Indian ancestry men, 5,527 European ancestry individuals	6,244 African American women, 17,531 European ancestry women, 329 African American men, 19,956 European ancestry men	Body mass index	28448500
rs4256980	11	8652392	rs4256980-C	TRIM66	intron_variant	0.3305	9e-29	0.0187	[0.015-0.022] unit decrease	806,834 European ancestry individuals	NA	Body mass index	30239722
rs4240673	8	10930102	rs4240673-T	XKR6	intron_variant	NR	1e-28	0.017866	[0.015-0.021] unit increase	694,649 European ancestry individuals	NA	Body mass index (MTAG)	36376304
rs59227842	11	43670873	rs59227842-?	MIR129-2 - HSD17B12	intron_variant	NR	1e-28			457,822 European ancestry individuals	NA	Body mass index	31669095
rs6567160	18	60161902	rs6567160-C	RPS3AP49 - RNU4-17P	upstream_gene_variant	NR	1e-28	0.054	[0.044-0.064] unit increase	29,925 British ancestry cases, 89,763 British ancestry controls	NA	Body mass index	26961502
rs11030100	11	27656039	rs11030100-T	BDNF, BDNF-AS	3_prime_UTR_variant	0.408	1e-28	0.038	[0.032-0.044] unit decrease	up to 72,390 Japanese ancestry women, up to 85,894 Japanese ancestry men	up to 10,048 Japanese ancestry women, up to 5,098 Japanese ancestry men, up to 181,999 European ancestry women, up to 140,155 European ancestry controls	Body mass index	28892062
rs2820295	1	201831740	rs2820295-A	IPO9	intron_variant	NR	1e-28	0.0248	[0.02-0.029] unit increase	359,983 European ancestry individuals, 163,835 East Asian ancestry individuals	NA	Body mass index	34594039
rs13107325	4	102267552	rs13107325-T	SLC39A8	missense_variant	NR	1e-28	0.0493	[0.041-0.058] unit increase	359,983 European ancestry individuals, 163,835 East Asian ancestry individuals	NA	Body mass index	34594039
rs942066	14	93565568	rs942066-G	UNC79, UNC79	intron_variant	NR	1e-28	0.0194	[0.016-0.023] unit increase	1,122,049 European ancestry individuals	NA	Body mass index	36581621
rs1477199	16	53678223	rs1477199-G	RPGRIP1L	intron_variant	NR	1e-28	0.0233	[0.019-0.027] unit increase	1,122,049 European ancestry individuals	NA	Body mass index	36581621
rs6567160	18	60161902	rs6567160-T	RPS3AP49 - RNU4-17P	upstream_gene_variant	0.7603	1e-28	0.0542	[0.045-0.064] kg/m2 decrease	98,173 European ancestry women, 64,373 European ancestry men, 5,829 European ancestry individuals, 10,500 African American/Afro-Caribbean ancestry women, 2,706 African American/Afro-Caribbean ancestry men, 1,030 Indian Asian ancestry women, 7,648 Indian Asian ancestry men, 1,793 Filipino ancestry women, 2,944 Hispanic/Latino ancestry women, 1,764 Hispanic/Latino ancestry men	21,496 European ancestry women, 24,385 European ancestry men, 118,364 European ancestry individuals, 2,326 African American/Afro-Caribbean ancestry women, 855 African American/Afro-Caribbean ancestry men	BMI (adjusted for smoking behaviour)	28443625
rs11057405	12	122297350	rs11057405-A	CLIP1	intron_variant	NR	2e-28	0.02994	[0.025-0.035] unit decrease	694,649 European ancestry individuals	NA	Body mass index (MTAG)	36376304
rs11611246	12	830314	rs11611246-T	WNK1	intron_variant	NR	2e-28	0.022364	[0.018-0.026] unit increase	694,649 European ancestry individuals	NA	Body mass index (MTAG)	36376304
rs11611246	12	830314	rs11611246-T	WNK1	intron_variant	0.199	2e-28	0.0223	[0.018-0.026] unit increase	374,756 European ancestry male individuals	NA	Body mass index	30239722
rs2588785	8	75723956	rs2588785-A		intergenic_variant	0.2819	2e-28	0.0201	[0.017-0.024] unit decrease	374,756 European ancestry male individuals	NA	Body mass index	30239722
rs12369179	12	122479003	rs12369179-T	ZCCHC8	intron_variant	0.085	2e-28	0.034	[0.028-0.04] unit decrease	374,756 European ancestry male individuals	NA	Body mass index	30239722
rs12495178	3	85836927	rs12495178-T	CADM2	intron_variant	0.6414	2e-28	0.0185	[0.015-0.022] unit increase	374,756 European ancestry male individuals	NA	Body mass index	30239722
rs11611246	12	830314	rs11611246-T	WNK1	intron_variant	0.199	2e-28	0.0223	[0.018-0.026] unit increase	806,834 European ancestry individuals	NA	Body mass index	30239722
rs953567	1	74511741	rs953567-A	TNNI3K, LRRC53, FPGT-TNNI3K	intron_variant	0.5903	2e-28	0.0184	[0.015-0.022] unit decrease	434,794 European ancestry female individuals	NA	Body mass index	30239722
rs12369179	12	122479003	rs12369179-T	ZCCHC8	intron_variant	0.085	2e-28	0.034	[0.028-0.04] unit decrease	806,834 European ancestry individuals	NA	Body mass index	30239722
rs11611246	12	830314	rs11611246-T	WNK1	intron_variant	0.199	2e-28	0.0223	[0.018-0.026] unit increase	434,794 European ancestry female individuals	NA	Body mass index	30239722
rs1579557	6	40404179	rs1579557-T	LRFN2	intron_variant	0.288	2e-28	0.0206	[0.017-0.024] unit increase	434,794 European ancestry female individuals	NA	Body mass index	30239722
rs41279738	1	109539929	rs41279738-?	GPR61	5_prime_UTR_variant	NR	2e-28			457,822 European ancestry individuals	NA	Body mass index	31669095
rs4671328	2	58708147	rs4671328-?	LINC01122	intron_variant	NR	2e-28			457,822 European ancestry individuals	NA	Body mass index	31669095
rs1361739	1	95824178	rs1361739-G	LINC02607 - LINC02790	intergenic_variant	NR	2e-28	0.0179	[0.015-0.021] unit increase	1,122,049 European ancestry individuals	NA	Body mass index	36581621
rs4820408	22	40208941	rs4820408-G	TNRC6B	intron_variant	NR	2e-28	0.0165	[0.014-0.019] unit decrease	1,122,049 European ancestry individuals	NA	Body mass index	36581621
rs34045288	6	40401342	rs34045288-T	LRFN2	intron_variant	0.3303	3e-28	0.0224	[0.018-0.026] unit increase	374,756 European ancestry male individuals	NA	Body mass index	30239722
rs4072402	16	28925938	rs4072402-?	RABEP2	intron_variant	NR	3e-28			346,393 European ancestry individuals	NA	Body mass index	31453325
rs1884897	20	6632185	rs1884897-A	CASC20 - LINC01713	regulatory_region_variant	0.3747	3e-28	0.0184	[0.015-0.022] unit decrease	806,834 European ancestry individuals	NA	Body mass index	30239722
rs4929923	11	8617653	rs4929923-T	TRIM66	3_prime_UTR_variant	0.3394	3e-28	0.0186	[0.015-0.022] unit decrease	434,794 European ancestry female individuals	NA	Body mass index	30239722
rs4929923	11	8617653	rs4929923-T	TRIM66	3_prime_UTR_variant	0.3394	3e-28	0.0186	[0.015-0.022] unit decrease	374,756 European ancestry male individuals	NA	Body mass index	30239722
rs1884897	20	6632185	rs1884897-A	CASC20 - LINC01713	regulatory_region_variant	0.3747	3e-28	0.0184	[0.015-0.022] unit decrease	434,794 European ancestry female individuals	NA	Body mass index	30239722
rs897186	3	94266256	rs897186-?	NSUN3 - ARMC10P1	intergenic_variant	NR	3e-28			457,822 European ancestry individuals	NA	Body mass index	31669095
rs17817964	16	53794154	rs17817964-?	FTO	intron_variant	NR	3e-28	0.08899804	[0.073-0.105] unit increase	17,127 African American individuals, 21,955 Hispanic/Latino individuals, 4,647 Asian ancestry individuals, 3,936 Native Hawaiian ancestry individuals, 645 Native American ancestry individuals, 1,025 individuals	NA	Body mass index	31217584
rs62033400	16	53777876	rs62033400-?	FTO	intron_variant	NR	3e-28	0.08799231	[0.072-0.104] unit increase	17,127 African American individuals, 21,955 Hispanic/Latino individuals, 4,647 Asian ancestry individuals, 3,936 Native Hawaiian ancestry individuals, 645 Native American ancestry individuals, 1,025 individuals	NA	Body mass index	31217584
rs62105306	2	633660	rs62105306-T	LINC01875 - TMEM18	intergenic_variant	0.752	3e-28	0.053	[0.035-0.071] unit increase	16,559 African ancestry men, 26,193 African ancestry women	2,458 African ancestry men, 7,685 African ancestry women, 152,893 European ancestry men, 171,977 European ancestry women	Body mass index (adult)	28430825
rs13021737	2	632348	rs13021737-A	LINC01875 - TMEM18	intergenic_variant	0.1701	3e-28	0.0631	[0.052-0.074] kg/m2 decrease	98,173 European ancestry women, 64,373 European ancestry men, 5,829 European ancestry individuals, 10,500 African American/Afro-Caribbean ancestry women, 2,706 African American/Afro-Caribbean ancestry men, 1,030 Indian Asian ancestry women, 7,648 Indian Asian ancestry men, 1,793 Filipino ancestry women, 2,944 Hispanic/Latino ancestry women, 1,764 Hispanic/Latino ancestry men	21,496 European ancestry women, 24,385 European ancestry men, 118,364 European ancestry individuals, 2,326 African American/Afro-Caribbean ancestry women, 855 African American/Afro-Caribbean ancestry men	BMI (adjusted for smoking behaviour)	28443625
rs13021737	2	632348	rs13021737-A	LINC01875 - TMEM18	intergenic_variant	0.1701	3e-28			98,173 European ancestry women, 64,373 European ancestry men, 5,829 European ancestry individuals, 10,500 African American/Afro-Caribbean ancestry women, 2,706 African American/Afro-Caribbean ancestry men, 1,030 Indian Asian ancestry women, 7,648 Indian Asian ancestry men, 1,793 Filipino ancestry women, 2,944 Hispanic/Latino ancestry women, 1,764 Hispanic/Latino ancestry men	21,496 European ancestry women, 24,385 European ancestry men, 118,364 European ancestry individuals, 2,326 African American/Afro-Caribbean ancestry women, 855 African American/Afro-Caribbean ancestry men	Body mass index (joint analysis main effects and smoking interaction)	28443625
rs59227842	11	43670873	rs59227842-?	MIR129-2 - HSD17B12	intron_variant	NR	4e-28			approximately 458,000 European ancestry individuals	NA	Body mass index	30595370
rs12939549	17	80637924	rs12939549-A	RPTOR	intron_variant	0.5572	4e-28	0.018	[0.015-0.021] unit increase	374,756 European ancestry male individuals	NA	Body mass index	30239722
rs12939549	17	80637924	rs12939549-A	RPTOR	intron_variant	0.5572	4e-28	0.018	[0.015-0.021] unit increase	806,834 European ancestry individuals	NA	Body mass index	30239722
rs10180960	2	621115	rs10180960-?	LINC01875 - TMEM18	intergenic_variant	NR	4e-28			457,822 European ancestry individuals	NA	Body mass index	31669095
rs1514175	1	74525960	rs1514175-G	FPGT-TNNI3K, TNNI3K	intron_variant	NR	4e-28	0.0148	[0.012-0.017] unit decrease	1,122,049 European ancestry individuals	NA	Body mass index	36581621
rs9309970	3	85122152	rs9309970-C	CADM2	intron_variant	NR	4e-28	0.0172	[0.014-0.02] unit decrease	1,122,049 European ancestry individuals	NA	Body mass index	36581621
rs17724992	19	18344015	rs17724992-G	PGPEP1	intron_variant	NR	4e-28	0.0183	[0.015-0.022] unit decrease	1,122,049 European ancestry individuals	NA	Body mass index	36581621
rs6567160	18	60161902	rs6567160-T	RPS3AP49 - RNU4-17P	upstream_gene_variant	0.7603	4e-28			98,173 European ancestry women, 64,373 European ancestry men, 5,829 European ancestry individuals, 10,500 African American/Afro-Caribbean ancestry women, 2,706 African American/Afro-Caribbean ancestry men, 1,030 Indian Asian ancestry women, 7,648 Indian Asian ancestry men, 1,793 Filipino ancestry women, 2,944 Hispanic/Latino ancestry women, 1,764 Hispanic/Latino ancestry men	21,496 European ancestry women, 24,385 European ancestry men, 118,364 European ancestry individuals, 2,326 African American/Afro-Caribbean ancestry women, 855 African American/Afro-Caribbean ancestry men	Body mass index (joint analysis main effects and smoking interaction)	28443625
rs12939549	17	80637924	rs12939549-A	RPTOR	intron_variant	NR	5e-28	0.017688	[0.015-0.021] unit increase	694,649 European ancestry individuals	NA	Body mass index (MTAG)	36376304
rs11866219	16	69515846	rs11866219-A	CYB5B - NFAT5	regulatory_region_variant	0.4223	5e-28	0.019	[0.016-0.022] unit increase	434,794 European ancestry female individuals	NA	Body mass index	30239722
rs4986044	17	21358248	rs4986044-C	MAP2K3 - KCNJ12	regulatory_region_variant	NR	5e-28	0.0161	[0.013-0.019] unit increase	1,122,049 European ancestry individuals	NA	Body mass index	36581621
rs1320903	3	132039233	rs1320903-?	CPNE4	intron_variant	NR	6e-28			approximately 458,000 European ancestry individuals	NA	Body mass index	30595370
rs10102172	8	76326157	rs10102172-?	RNU2-54P - LINC01109	intergenic_variant	NR	6e-28			457,822 European ancestry individuals	NA	Body mass index	31669095
rs9563576	13	58096013	rs9563576-C	NA - LINC02338	intergenic_variant	NR	6e-28	0.023	[NR] unit decrease	315,347 European ancestry individuals, 8,322 Hispanic/Latino individuals, 7,290 East Asian ancestry individuals, 3,069 African American individuals, 459 South Asian ancestry individuals	431,743 European ancestry individuals, 9,275 South Asian ancestry individuals, 8,261 African British individuals, 1,822 East Asian ancestry individuals, 7,620 individuals	Body mass index	30108127
rs6804842	3	25064946	rs6804842-G	RARB	intron_variant	NR	6e-28	0.0162	[0.013-0.019] unit increase	1,122,049 European ancestry individuals	NA	Body mass index	36581621
rs543874	1	177920345	rs543874-G	LINC01741 - SEC16B	upstream_gene_variant	0.1926	6e-28	0.0515	[0.042-0.061] kg/m2 increase	2,518 African American women, 86,278 European ancestry women, 1,773 Filipino ancestry women, 1,030 Indian ancestry women, 1,457 African American men, 55,137 European ancestry men, 7,648 Indian ancestry men, 5,527 European ancestry individuals	6,244 African American women, 17,531 European ancestry women, 329 African American men, 19,956 European ancestry men	Body mass index	28448500
rs543874	1	177920345	rs543874-A	LINC01741 - SEC16B	upstream_gene_variant	0.8024	6e-28	0.0502	[0.041-0.059] kg/m2 decrease	77,279 European ancestry women, 47,280 European ancestry men, 4,856 European ancestry individuals, 8,799 African American/Afro-Caribbean ancestry women, 1,803 African American/Afro-Caribbean ancestry men, 1,020 Indian Asian ancestry women, 6,691 Indian Asian ancestry men, 1,526 Filipino ancestry women, 2,469 Hispanic/Latino ancestry women, 1,318 Hispanic/Latino ancestry men	16,011 European ancestry women, 17,912 European ancestry men, 105,218 European ancestry individuals, 2,073 African American/Afro-Caribbean ancestry women, 647 African American/Afro-Caribbean ancestry men	BMI in non-smokers	28443625
rs11030104	11	27662970	rs11030104-A	BDNF-AS, BDNF	intron_variant	0.792	6e-28	0.041	[0.034-0.049] kg/m2 increase	up to 104,666 European ancestry male individuals, up to 132,115 European ancestry female individuals, 370 African American male individuals, 517 African American female individuals, 512 Hispanic male individuals, 764 Hispanic female individuals	up to 48,274 European ancestry male individuals, up to 39,864 European ancestry female individuals, 2,441 African American or Afro-Caribbean male individuals, 6,314 African American or Afro-Caribbean female individuals, 919 Filipino male individuals, 828 Filipino female individuals, 205 Seychellois male individuals, 287 Seychellois female individuals, 2,964 South Asian ancestry male individuals, …	Body mass index	25673413
rs9471333	6	40394284	rs9471333-T	LRFN2	intron_variant	NR	7e-28	0.02272	[0.019-0.027] unit decrease	694,649 European ancestry individuals	NA	Body mass index (MTAG)	36376304
rs12969709	18	60192330	rs12969709-?	RNU4-17P - NA	intergenic_variant	NR	7e-28			2,518 African American women, 86,278 European ancestry women, 1,773 Filipino ancestry women, 1,030 Indian ancestry women, 1,457 African American men, 55,137 European ancestry men, 7,648 Indian ancestry men, 5,527 European ancestry individuals	6,244 African American women, 17,531 European ancestry women, 329 African American men, 19,956 European ancestry men	Body mass index (joint analysis main effects and physical activity interaction)	28448500
rs3751812	16	53784548	rs3751812-T	FTO	intron_variant	0.3885	7e-28	0.1088	[0.089-0.128] unit increase	561 African American women, 352 Filipino ancestry women, 725 Indian ancestry women, 19,366 European ancestry women, 251 African American men, 4,654 Indian ancestry men, 11,727 European ancestry men, 959 European ancestry individuals	1,437 African American women, 5,184 European ancestry women, 64 African American men, 5,416 European ancestry men	Body mass index in physically inactive individuals	28448500
rs34415	5	108093085	rs34415-T	FBXL17	intron_variant	NR	8e-28	0.02511	[0.021-0.03] unit decrease	694,649 European ancestry individuals	NA	Body mass index (MTAG)	36376304
rs11679338	2	180742168	rs11679338-C	SCHLAP1	intron_variant	NR	9e-28	0.0174	[0.014-0.021] unit decrease	1,122,049 European ancestry individuals	NA	Body mass index	36581621
rs4671328	2	58708147	rs4671328-?	LINC01122	intron_variant	NR	1e-27			approximately 458,000 European ancestry individuals	NA	Body mass index	30595370
rs4808845	19	18701214	rs4808845-A	CRTC1	intron_variant	NR	1e-27	0.022832	[0.019-0.027] unit increase	694,649 European ancestry individuals	NA	Body mass index (MTAG)	36376304
rs2611742	5	96520797	rs2611742-C	PCSK1 - CAST	intron_variant	0.393697	1e-27	0.0354701	[0.029-0.042] unit increase	163,835 East Asian ancestry individuals	NA	Body mass index	34594039
rs3784710	15	67780120	rs3784710-C	MAP2K5	intron_variant	NR	1e-27	0.0233	[0.019-0.027] unit decrease	359,983 European ancestry individuals, 163,835 East Asian ancestry individuals	NA	Body mass index	34594039
rs10102172	8	76326157	rs10102172-?	RNU2-54P - LINC01109	intergenic_variant	NR	2e-27			approximately 458,000 European ancestry individuals	NA	Body mass index	30595370
rs979012	20	6642727	rs979012-T	CASC20 - LINC01713	intergenic_variant	NR	2e-27	0.01809	[0.015-0.021] unit decrease	694,649 European ancestry individuals	NA	Body mass index (MTAG)	36376304
rs4986044	17	21358248	rs4986044-T	MAP2K3 - KCNJ12	regulatory_region_variant	NR	2e-27	0.01753	[0.014-0.021] unit decrease	694,649 European ancestry individuals	NA	Body mass index (MTAG)	36376304
rs1048932	11	115174130	rs1048932-A	CADM1	3_prime_UTR_variant	NR	2e-27	0.0175	[0.014-0.021] unit decrease	694,649 European ancestry individuals	NA	Body mass index (MTAG)	36376304
rs7377083	4	101787840	rs7377083-A	BANK1	intron_variant	NR	2e-27	0.019392	[0.016-0.023] unit increase	694,649 European ancestry individuals	NA	Body mass index (MTAG)	36376304
rs12286929	11	115151684	rs12286929-A	NA - CADM1	intergenic_variant	0.5007	2e-27	0.0177	[0.015-0.021] unit decrease	374,756 European ancestry male individuals	NA	Body mass index	30239722
rs12286929	11	115151684	rs12286929-A	NA - CADM1	intergenic_variant	0.5007	2e-27	0.0177	[0.015-0.021] unit decrease	806,834 European ancestry individuals	NA	Body mass index	30239722
rs12729914	1	77514550	rs12729914-T	AK5	intron_variant	0.829	2e-27	0.0226	[0.018-0.027] unit decrease	434,794 European ancestry female individuals	NA	Body mass index	30239722
rs11709402	3	131832183	rs11709402-?	CPNE4	intron_variant	NR	2e-27			457,822 European ancestry individuals	NA	Body mass index	31669095
rs7377083	4	101787840	rs7377083-?	BANK1	intron_variant	NR	2e-27			457,822 European ancestry individuals	NA	Body mass index	31669095
rs16917204	11	27646808	rs16917204-C	BDNF-AS	intron_variant	0.407167	2e-27	0.0351228	[0.029-0.041] unit decrease	163,835 East Asian ancestry individuals	NA	Body mass index	34594039
rs74498370	16	53758552	rs74498370-C	FTO	intron_variant	NR	2e-27	0.0875	[0.072-0.103] unit increase	1,122,049 European ancestry individuals	NA	Body mass index	36581621
rs2299383	7	103778399	rs2299383-C	RELN	intron_variant	NR	2e-27	0.0162	[0.013-0.019] unit decrease	1,122,049 European ancestry individuals	NA	Body mass index	36581621
rs9652589	16	20359494	rs9652589-C	PDILT	missense_variant	NR	2e-27	0.0143	[0.012-0.017] unit increase	1,122,049 European ancestry individuals	NA	Body mass index	36581621
rs633715	1	177883445	rs633715-?	LINC01741 - SEC16B	intron_variant	NR	2e-27			2,518 African American women, 86,278 European ancestry women, 1,773 Filipino ancestry women, 1,030 Indian ancestry women, 1,457 African American men, 55,137 European ancestry men, 7,648 Indian ancestry men, 5,527 European ancestry individuals	6,244 African American women, 17,531 European ancestry women, 329 African American men, 19,956 European ancestry men	Body mass index (joint analysis main effects and physical activity interaction)	28448500
rs12969709	18	60192330	rs12969709-A	RNU4-17P - NA	intergenic_variant	0.2612	2e-27	0.056	[0.046-0.066] kg/m2 increase	2,518 African American women, 86,278 European ancestry women, 1,773 Filipino ancestry women, 1,030 Indian ancestry women, 1,457 African American men, 55,137 European ancestry men, 7,648 Indian ancestry men, 5,527 European ancestry individuals	6,244 African American women, 17,531 European ancestry women, 329 African American men, 19,956 European ancestry men	Body mass index	28448500
rs10153796	2	619641	rs10153796-?	LINC01875 - TMEM18	intergenic_variant	NR	3e-27			457,822 European ancestry individuals	NA	Body mass index	31669095
rs4477562	13	53530833	rs4477562-T	ZNF646P1 - LINC00558	intron_variant	NR	3e-27	0.0279	[0.023-0.033] unit increase	359,983 European ancestry individuals, 163,835 East Asian ancestry individuals	NA	Body mass index	34594039
rs61813324	1	156080086	rs61813324-C	MEX3A	intron_variant	NR	3e-27	0.0265	[0.022-0.031] unit decrease	1,122,049 European ancestry individuals	NA	Body mass index	36581621
rs1048932	11	115174130	rs1048932-A	CADM1	3_prime_UTR_variant	0.4376	4e-27	0.0177	[0.015-0.021] unit decrease	434,794 European ancestry female individuals	NA	Body mass index	30239722
rs4396532	16	53739135	rs4396532-G	FTO	intron_variant	NR	4e-27	0.0352	[0.029-0.042] unit increase	1,122,049 European ancestry individuals	NA	Body mass index	36581621
rs2836754	21	38919816	rs2836754-C	RPSAP64 - LINC01700	intron_variant	NR	4e-27	0.0146	[0.012-0.017] unit increase	1,122,049 European ancestry individuals	NA	Body mass index	36581621
rs17700028	18	60108452	rs17700028-G	RNU6-567P - RPS3AP49	intergenic_variant	NR	4e-27	0.0269	[0.022-0.032] unit decrease	1,122,049 European ancestry individuals	NA	Body mass index	36581621
rs66460909	20	52578848	rs66460909-?	LINC01524	intron_variant	NR	5e-27			approximately 458,000 European ancestry individuals	NA	Body mass index	30595370
rs7084454	10	21532345	rs7084454-A	MLLT10	intron_variant	0.3086	5e-27	0.0198	[0.016-0.023] unit increase	434,794 European ancestry female individuals	NA	Body mass index	30239722
rs7084454	10	21532345	rs7084454-A	MLLT10	intron_variant	0.3086	5e-27	0.0198	[0.016-0.023] unit increase	806,834 European ancestry individuals	NA	Body mass index	30239722
rs7138803	12	49853685	rs7138803-G	BCDIN3D - RPL35AP28	intergenic_variant	NR	6e-27	0.027	[NR] unit decrease	315,347 European ancestry individuals, 8,322 Hispanic/Latino individuals, 7,290 East Asian ancestry individuals, 3,069 African American individuals, 459 South Asian ancestry individuals	431,743 European ancestry individuals, 9,275 South Asian ancestry individuals, 8,261 African British individuals, 1,822 East Asian ancestry individuals, 7,620 individuals	Body mass index	30108127
rs2065418	11	30400521	rs2065418-G	MPPED2	intron_variant	NR	6e-27	0.017	[0.014-0.02] unit decrease	1,122,049 European ancestry individuals	NA	Body mass index	36581621
rs12151152	19	47060275	rs12151152-A	TMEM160 - ZC3H4	intergenic_variant	0.4087	7e-27	0.021	[0.017-0.025] unit decrease	806,834 European ancestry individuals	NA	Body mass index	30239722
rs1580099	3	94284759	rs1580099-A	NSUN3 - ARMC10P1	intergenic_variant	0.5775	7e-27	0.0179	[0.015-0.021] unit decrease	434,794 European ancestry female individuals	NA	Body mass index	30239722
rs1580099	3	94284759	rs1580099-A	NSUN3 - ARMC10P1	intergenic_variant	0.5775	7e-27	0.0179	[0.015-0.021] unit decrease	806,834 European ancestry individuals	NA	Body mass index	30239722
rs17094222	10	100635683	rs17094222-C	HIF1AN - Metazoa_SRP	intergenic_variant	NR	7e-27	0.0192	[0.016-0.023] unit increase	1,122,049 European ancestry individuals	NA	Body mass index	36581621
rs206936	6	34335092	rs206936-G	NUDT3, RPS10-NUDT3	intron_variant	NR	7e-27	0.0177	[0.015-0.021] unit increase	1,122,049 European ancestry individuals	NA	Body mass index	36581621
rs1558902	16	53769662	rs1558902-A	FTO	intron_variant	0.15	7e-27	0.0756	[0.062-0.089] unit increase	82,438 East Asian ancestry individuals, 4,301 South East Asian ancestry individuals	Up to 47,352 East Asian ancestry individuals	Body mass index	24861553
rs12140153	1	62114219	rs12140153-?	PATJ	missense_variant	NR	8e-27			approximately 458,000 European ancestry individuals	NA	Body mass index	30595370
rs546979	6	50988851	rs546979-?	FTH1P5 - NA	intergenic_variant	NR	8e-27			457,822 European ancestry individuals	NA	Body mass index	31669095
rs2112347	5	75719417	rs2112347-G	POC5 - SLC25A5P9	upstream_gene_variant	0.38	8e-27	0.025	[0.021-0.029] unit decrease	up to 72,390 Japanese ancestry women, up to 85,894 Japanese ancestry men	up to 10,048 Japanese ancestry women, up to 5,098 Japanese ancestry men, up to 181,999 European ancestry women, up to 140,155 European ancestry controls	Body mass index	28892062
rs2489879	X	118797395	rs2489879-G	IL13RA1 - ZCCHC12	intergenic_variant	NR	8e-27	0.0198	[0.016-0.023] unit increase	359,983 European ancestry individuals, 163,835 East Asian ancestry individuals	NA	Body mass index	34594039
rs1558902	16	53769662	rs1558902-A	FTO	intron_variant	0.402	1e-26			9,377 children and adolescents	3,918 European ancestry children and adolescents	Body mass index (age interaction)	25953783
rs208015	17	48174984	rs208015-T	SKAP1	intron_variant	NR	1e-26	0.035525	[0.029-0.042] unit increase	694,649 European ancestry individuals	NA	Body mass index (MTAG)	36376304
rs6870983	5	88401716	rs6870983-T	TMEM161B-DT	intron_variant	NR	1e-26	0.02109	[0.017-0.025] unit decrease	694,649 European ancestry individuals	NA	Body mass index (MTAG)	36376304
rs7084454	10	21532345	rs7084454-A	MLLT10	intron_variant	NR	1e-26	0.019794	[0.016-0.023] unit increase	694,649 European ancestry individuals	NA	Body mass index (MTAG)	36376304
rs2145270	20	6641038	rs2145270-T	NA - LINC01713	regulatory_region_variant	0.6162	1e-26	0.018	[0.015-0.021] unit increase	374,756 European ancestry male individuals	NA	Body mass index	30239722
rs1943226	18	60367971	rs1943226-?	NA - MC4R	intron_variant	NR	1e-26			457,822 European ancestry individuals	NA	Body mass index	31669095
rs1558902	16	53769662	rs1558902-A	FTO	intron_variant	0.402	1e-26			9,377 children and adolescents	3,918 European ancestry children and adolescents	Body mass index	25953783
rs236660	7	75420803	rs236660-C	POM121C	non_coding_transcript_exon_variant	NR	1e-26	0.0262	[0.021-0.031] unit increase	359,983 European ancestry individuals, 163,835 East Asian ancestry individuals	NA	Body mass index	34594039
rs2867125	2	622827	rs2867125-C	LINC01875 - TMEM18	intergenic_variant	0.8282	1e-26	0.0707	[0.058-0.084] kg/m2 increase	1,957 African American women, 1,773 Filipino ancestry women, 305 Indian ancestry women, 67,609 European ancestry women, 1,206 African American men, 2,029 Indian ancestry men, 43,399 European ancestry men, at least 4,819 European ancestry individuals	4,807 African American women, 12,347 European ancestry women, 265 African American men, 14,540 European ancestry men	Body mass index in physically active individuals	28448500
rs12446632	16	19924067	rs12446632-A	GPRC5B - GPR139	intergenic_variant	0.133780488233125	1e-26	0.04259146	unit decrease	up to 309,889 European ancestry individuals	NA	Body mass index	26426971
rs147730268	12	122539929	rs147730268-?	KNTC1	intron_variant	NR	2e-26			approximately 458,000 European ancestry individuals	NA	Body mass index	30595370
rs1788808	18	23510059	rs1788808-?	RMC1, NPC1	intron_variant	NR	2e-26			approximately 458,000 European ancestry individuals	NA	Body mass index	30595370
rs2316901	11	8657469	rs2316901-A	TRIM66	intron_variant	NR	2e-26	0.0181	[0.015-0.021] unit decrease	694,649 European ancestry individuals	NA	Body mass index (MTAG)	36376304
rs12462975	19	29781295	rs12462975-A	C19orf12 - CCNE1	upstream_gene_variant	NR	2e-26	0.019273	[0.016-0.023] unit increase	694,649 European ancestry individuals	NA	Body mass index (MTAG)	36376304
rs7259070	19	47059252	rs7259070-T	TMEM160 - ZC3H4	regulatory_region_variant	0.4126	2e-26	0.0209	[0.017-0.025] unit decrease	434,794 European ancestry female individuals	NA	Body mass index	30239722
rs13021737	2	632348	rs13021737-G	LINC01875 - TMEM18	intergenic_variant	NR	2e-26	0.058	[0.048-0.068] unit increase	29,925 British ancestry cases, 89,763 British ancestry controls	NA	Body mass index	26961502
rs34361149	1	72284787	rs34361149-A	NEGR1 - RPL31P12	intron_variant	NR	2e-26	0.0309	[0.025-0.037] unit decrease	359,983 European ancestry individuals, 163,835 East Asian ancestry individuals	NA	Body mass index	34594039
rs1861410	2	58706456	rs1861410-T	LINC01122	intron_variant	NR	2e-26	0.0203	[0.017-0.024] unit decrease	359,983 European ancestry individuals, 163,835 East Asian ancestry individuals	NA	Body mass index	34594039
rs55726687	12	882140	rs55726687-?	WNK1	intron_variant	NR	3e-26			approximately 458,000 European ancestry individuals	NA	Body mass index	30595370
rs9910745	17	80636743	rs9910745-T	RPTOR	intron_variant	0.4449	3e-26	0.0181	[0.015-0.021] unit decrease	434,794 European ancestry female individuals	NA	Body mass index	30239722
rs2112347	5	75719417	rs2112347-T	POC5 - SLC25A5P9	upstream_gene_variant	NR	3e-26	0.027	[NR] unit increase	315,347 European ancestry individuals, 8,322 Hispanic/Latino individuals, 7,290 East Asian ancestry individuals, 3,069 African American individuals, 459 South Asian ancestry individuals	431,743 European ancestry individuals, 9,275 South Asian ancestry individuals, 8,261 African British individuals, 1,822 East Asian ancestry individuals, 7,620 individuals	Body mass index	30108127
rs1379871	X	31836665	rs1379871-C	DMD	intron_variant	NR	3e-26	0.0176	[0.014-0.021] unit increase	359,983 European ancestry individuals, 163,835 East Asian ancestry individuals	NA	Body mass index	34594039
rs41310284	10	100687890	rs41310284-C	Metazoa_SRP - PAX2	intergenic_variant	NR	3e-26	0.0301	[0.025-0.036] unit increase	1,122,049 European ancestry individuals	NA	Body mass index	36581621
rs889201	16	20043049	rs889201-G	GPR139	intron_variant	NR	3e-26	0.0194	[0.016-0.023] unit increase	1,122,049 European ancestry individuals	NA	Body mass index	36581621
rs11755393	6	34856859	rs11755393-G	UHRF1BP1	missense_variant	0.3556	3e-26	0.0202	[0.016-0.024] unit increase	up to 449,889 European ancestry individuals, up to 29,398 South Asian ancestry individuals, up to 27,610 African American individuals, up to 8,839 East Asian individuals, up to 10,772 Hispanic ancestry individuals	up to 196,766 European ancestry individuals	Body mass index	29273807
rs3101336	1	72285502	rs3101336-C	NEGR1 - RPL31P12	intron_variant	0.613	3e-26	0.033	[0.027-0.039] kg/m2 increase	up to 104,666 European ancestry male individuals, up to 132,115 European ancestry female individuals, 370 African American male individuals, 517 African American female individuals, 512 Hispanic male individuals, 764 Hispanic female individuals	up to 48,274 European ancestry male individuals, up to 39,864 European ancestry female individuals, 2,441 African American or Afro-Caribbean male individuals, 6,314 African American or Afro-Caribbean female individuals, 919 Filipino male individuals, 828 Filipino female individuals, 205 Seychellois male individuals, 287 Seychellois female individuals, 2,964 South Asian ancestry male individuals, …	Body mass index	25673413
rs4889606	16	30999862	rs4889606-?	STX1B	intron_variant	NR	4e-26			approximately 458,000 European ancestry individuals	NA	Body mass index	30595370
rs12140153	1	62114219	rs12140153-?	PATJ	missense_variant	NR	4e-26			457,822 European ancestry individuals	NA	Body mass index	31669095
rs1982350	11	13328584	rs1982350-G	ARNTL	intron_variant	NR	4e-26	0.015	[0.012-0.018] unit increase	1,122,049 European ancestry individuals	NA	Body mass index	36581621
rs7640233	3	94254369	rs7640233-T	NSUN3 - ARMC10P1	intergenic_variant	NR	5e-26	0.016964	[0.014-0.02] unit increase	694,649 European ancestry individuals	NA	Body mass index (MTAG)	36376304
rs288230	5	108086366	rs288230-T	FBXL17	intron_variant	0.8394	5e-26	0.0238	[0.019-0.028] unit increase	374,756 European ancestry male individuals	NA	Body mass index	30239722
rs12885454	14	29267632	rs12885454-A	LINC02326 - RNU11-5P	non_coding_transcript_exon_variant	0.3559	5e-26	0.018	[0.015-0.021] unit decrease	374,756 European ancestry male individuals	NA	Body mass index	30239722
rs12885454	14	29267632	rs12885454-A	LINC02326 - RNU11-5P	non_coding_transcript_exon_variant	0.3559	5e-26	0.018	[0.015-0.021] unit decrease	806,834 European ancestry individuals	NA	Body mass index	30239722
rs288230	5	108086366	rs288230-T	FBXL17	intron_variant	0.8394	5e-26	0.0238	[0.019-0.028] unit increase	806,834 European ancestry individuals	NA	Body mass index	30239722
rs5978136	X	53572153	rs5978136-G	HUWE1	intron_variant	NR	5e-26	0.0163	[0.013-0.019] unit increase	359,983 European ancestry individuals, 163,835 East Asian ancestry individuals	NA	Body mass index	34594039
rs1801282	3	12351626	rs1801282-G	PPARG	missense_variant	NR	5e-26	0.0215	[0.018-0.025] unit increase	1,122,049 European ancestry individuals	NA	Body mass index	36581621
rs34298980	6	40441504	rs34298980-C	LRFN2	intron_variant	NR	5e-26	0.0214	[0.017-0.025] unit decrease	359,983 European ancestry individuals, 163,835 East Asian ancestry individuals	NA	Body mass index	34594039
rs10767664	11	27704439	rs10767664-A	BDNF	intron_variant	0.78	5e-26	0.19	[0.13-0.25] kg/m2 increase	Up to 123,865 European ancestry individuals	Up to 125,931 European ancestry individuals	Body mass index	20935630
rs7138803	12	49853685	rs7138803-A	BCDIN3D - RPL35AP28	intergenic_variant	0.379	5e-26	0.032	[0.026-0.038] kg/m2 increase	up to 104,666 European ancestry male individuals, up to 132,115 European ancestry female individuals, 370 African American male individuals, 517 African American female individuals, 512 Hispanic male individuals, 764 Hispanic female individuals	up to 48,274 European ancestry male individuals, up to 39,864 European ancestry female individuals, 2,441 African American or Afro-Caribbean male individuals, 6,314 African American or Afro-Caribbean female individuals, 919 Filipino male individuals, 828 Filipino female individuals, 205 Seychellois male individuals, 287 Seychellois female individuals, 2,964 South Asian ancestry male individuals, …	Body mass index	25673413
rs6737082	2	24915171	rs6737082-C	ADCY3	intron_variant	0.47	5e-26			up to 51,625 European ancestry men aged <50, up to 60,654 European ancestry women aged <50, up to 90,988 European ancestry men aged >50, up to 106,622 European ancestry women aged >50	NA	Body mass index x sex x age interaction (4df test)	26426971
rs12879423	14	25458626	rs12879423-?	OR7K1P - NA	intergenic_variant	NR	6e-26			approximately 458,000 European ancestry individuals	NA	Body mass index	30595370
rs13411762	2	554109	rs13411762-T	LINC01875 - TMEM18	upstream_gene_variant	NR	6e-26	0.03246	[0.026-0.038] unit decrease	694,649 European ancestry individuals	NA	Body mass index (MTAG)	36376304
rs35388084	20	52343951	rs35388084-A	LINC01524	intron_variant	0.1815	6e-26	0.0261	[0.021-0.031] unit decrease	374,756 European ancestry male individuals	NA	Body mass index	30239722
rs6857	19	44888997	rs6857-T	NECTIN2	3_prime_UTR_variant	0.1656	6e-26	0.0246	[0.02-0.029] unit decrease	434,794 European ancestry female individuals	NA	Body mass index	30239722
rs6857	19	44888997	rs6857-T	NECTIN2	3_prime_UTR_variant	0.1656	6e-26	0.0246	[0.02-0.029] unit decrease	806,834 European ancestry individuals	NA	Body mass index	30239722
rs2817419	6	50845193	rs2817419-G	TFAP2B	3_prime_UTR_variant	0.2318	6e-26	0.029	[0.024-0.034] unit increase	195,070 Taiwanese ancestry, Japanese ancestry individuals, 334,487 European ancestry, Latino, East Asian ancestry, African American, South Asian ancestry individuals, 361,194 individuals	NA	Body mass index	35051171
rs3101336	1	72285502	rs3101336-C	NEGR1 - RPL31P12	intron_variant	0.611	6e-26	0.032	[0.026-0.038] kg/m2 increase	up to 104,666 European ancestry male individuals, up to 132,115 European ancestry female individuals, 370 African American male individuals, 517 African American female individuals, 512 Hispanic male individuals, 764 Hispanic female individuals	up to 48,274 European ancestry male individuals, up to 39,864 European ancestry female individuals, 2,441 African American or Afro-Caribbean male individuals, 6,314 African American or Afro-Caribbean female individuals, 919 Filipino male individuals, 828 Filipino female individuals, 205 Seychellois male individuals, 287 Seychellois female individuals, 2,964 South Asian ancestry male individuals, …	Body mass index	25673413
rs112551143	19	47054713	rs112551143-A	TMEM160 - ZC3H4	intergenic_variant	0.2531	7e-26	0.0233	[0.019-0.028] unit decrease	374,756 European ancestry male individuals	NA	Body mass index	30239722
rs2075650	19	44892362	rs2075650-A	TOMM40	intron_variant	0.8566	7e-26	0.0245	[0.02-0.029] unit increase	374,756 European ancestry male individuals	NA	Body mass index	30239722
rs208015	17	48174984	rs208015-T	SKAP1	intron_variant	0.07	7e-26	0.0352	[0.029-0.042] unit increase	374,756 European ancestry male individuals	NA	Body mass index	30239722
rs11655587	17	49063432	rs11655587-T	IGF2BP1 - B4GALNT2P1	intergenic_variant	0.3572	7e-26	0.021	[0.017-0.025] unit decrease	806,834 European ancestry individuals	NA	Body mass index	30239722
rs73142879	20	52579393	rs73142879-?	LINC01524	intron_variant	NR	7e-26			457,822 European ancestry individuals	NA	Body mass index	31669095
rs1852006	7	78200451	rs1852006-G	MAGI2	intron_variant	NR	7e-26	0.0166	[0.013-0.02] unit increase	1,122,049 European ancestry individuals	NA	Body mass index	36581621
rs4985407	16	70251998	rs4985407-G	AARS1	3_prime_UTR_variant	NR	7e-26	0.016	[0.013-0.019] unit increase	1,122,049 European ancestry individuals	NA	Body mass index	36581621
rs10514303	5	88749212	rs10514303-A	MEF2C, MEF2C-AS2	intron_variant	0.0778	8e-26	0.0337	[0.027-0.04] unit increase	434,794 European ancestry female individuals	NA	Body mass index	30239722
rs12678759	8	75874706	rs12678759-?		intergenic_variant	NR	8e-26			457,822 European ancestry individuals	NA	Body mass index	31669095
rs10182181	2	24927427	rs10182181-G	ADCY3 - DNAJC27	intergenic_variant	0.468	8e-26	0.031	[0.025-0.037] kg/m2 increase	up to 104,666 European ancestry male individuals, up to 132,115 European ancestry female individuals, 370 African American male individuals, 517 African American female individuals, 512 Hispanic male individuals, 764 Hispanic female individuals	up to 48,274 European ancestry male individuals, up to 39,864 European ancestry female individuals, 2,441 African American or Afro-Caribbean male individuals, 6,314 African American or Afro-Caribbean female individuals, 919 Filipino male individuals, 828 Filipino female individuals, 205 Seychellois male individuals, 287 Seychellois female individuals, 2,964 South Asian ancestry male individuals, …	Body mass index	25673413
rs1167821	7	75520983	rs1167821-A	PMS2P3	intron_variant	0.5535	9e-26	0.0201	[0.016-0.024] unit decrease	374,756 European ancestry male individuals	NA	Body mass index	30239722
rs1167821	7	75520983	rs1167821-A	PMS2P3	intron_variant	0.5535	9e-26	0.0201	[0.016-0.024] unit decrease	806,834 European ancestry individuals	NA	Body mass index	30239722
rs9776097	9	15647350	rs9776097-?	CCDC171	intron_variant	NR	9e-26			457,822 European ancestry individuals	NA	Body mass index	31669095
rs12049202	1	77501838	rs12049202-?	AK5	intron_variant	NR	9e-26			457,822 European ancestry individuals	NA	Body mass index	31669095
rs11505821	7	77189360	rs11505821-T	CCDC146	intron_variant	NR	9e-26	0.0325	[0.026-0.039] unit increase	1,122,049 European ancestry individuals	NA	Body mass index	36581621
rs939584	2	621558	rs939584-T	LINC01875 - TMEM18	intergenic_variant	0.83	9e-26	0.107	[0.087-0.127] unit increase	39,620 European ancestry individuals	NA	Childhood body mass index	33045005
rs2230590	3	49898669	rs2230590-C	MST1R	missense_variant	0.49160000000000004	9e-26	0.019	[0.015-0.023] unit increase	up to 449,889 European ancestry individuals, up to 29,398 South Asian ancestry individuals, up to 27,610 African American individuals, up to 8,839 East Asian individuals, up to 10,772 Hispanic ancestry individuals	up to 196,766 European ancestry individuals	Body mass index	29273807
rs6710140	2	621006	rs6710140-T	LINC01875 - TMEM18	intergenic_variant	NR	1e-25	0.018955	[0.015-0.023] unit increase	694,649 European ancestry individuals	NA	Body mass index (MTAG)	36376304
rs9947301	18	60202357	rs9947301-T	RNU4-17P - MC4R	downstream_gene_variant	NR	1e-25	0.03279	[0.027-0.039] unit decrease	694,649 European ancestry individuals	NA	Body mass index (MTAG)	36376304
rs12140153	1	62114219	rs12140153-T	PATJ	missense_variant	0.0911	1e-25	0.0353	[0.029-0.042] unit decrease	374,756 European ancestry male individuals	NA	Body mass index	30239722
rs12251016	10	21532989	rs12251016-A	MLLT10	intron_variant	0.6574	1e-25	0.021	[0.017-0.025] unit decrease	374,756 European ancestry male individuals	NA	Body mass index	30239722
rs12140153	1	62114219	rs12140153-T	PATJ	missense_variant	0.0911	1e-25	0.0353	[0.029-0.042] unit decrease	806,834 European ancestry individuals	NA	Body mass index	30239722
rs12462975	19	29781295	rs12462975-A	C19orf12 - CCNE1	upstream_gene_variant	0.3243	1e-25	0.0193	[0.016-0.023] unit increase	806,834 European ancestry individuals	NA	Body mass index	30239722
rs12140153	1	62114219	rs12140153-T	PATJ	missense_variant	0.0911	1e-25	0.0353	[0.029-0.042] unit decrease	434,794 European ancestry female individuals	NA	Body mass index	30239722
rs12462975	19	29781295	rs12462975-A	C19orf12 - CCNE1	upstream_gene_variant	0.3243	1e-25	0.0193	[0.016-0.023] unit increase	434,794 European ancestry female individuals	NA	Body mass index	30239722
rs147730268	12	122539929	rs147730268-?	KNTC1	intron_variant	NR	1e-25			457,822 European ancestry individuals	NA	Body mass index	31669095
rs6575340	14	93557626	rs6575340-?	UNC79, UNC79	intron_variant	NR	1e-25			457,822 European ancestry individuals	NA	Body mass index	31669095
rs6507720	18	23539327	rs6507720-?	NPC1	intron_variant	NR	1e-25			457,822 European ancestry individuals	NA	Body mass index	31669095
rs901630	6	98091643	rs901630-C	MIR2113 - EIF4EBP2P3	intron_variant	NR	1e-25	0.017	[NR] unit decrease	315,347 European ancestry individuals, 8,322 Hispanic/Latino individuals, 7,290 East Asian ancestry individuals, 3,069 African American individuals, 459 South Asian ancestry individuals	431,743 European ancestry individuals, 9,275 South Asian ancestry individuals, 8,261 African British individuals, 1,822 East Asian ancestry individuals, 7,620 individuals	Body mass index	30108127
rs2767486	1	65525520	rs2767486-A	LEPR	intron_variant	0.838375	1e-25	0.132202	[0.11-0.16] unit decrease	24,302 European ancestry individuals	NA	BMI at 8 months old	35315439
rs1431659	8	72526835	rs1431659-G	RNA5SP271 - KCNB2	intergenic_variant	NR	1e-25	0.0182	[0.015-0.022] unit decrease	1,122,049 European ancestry individuals	NA	Body mass index	36581621
rs208015	17	48174984	rs208015-C	SKAP1	intron_variant	NR	1e-25	0.0312	[0.025-0.037] unit decrease	1,122,049 European ancestry individuals	NA	Body mass index	36581621
rs12149832	16	53808996	rs12149832-?	FTO	intron_variant	NR	1e-25	0.08310456	[0.068-0.099] unit increase	17,127 African American individuals, 21,955 Hispanic/Latino individuals, 4,647 Asian ancestry individuals, 3,936 Native Hawaiian ancestry individuals, 645 Native American ancestry individuals, 1,025 individuals	NA	Body mass index	31217584
rs571312	18	60172536	rs571312-A	RNU4-17P - MC4R	intergenic_variant	0.2455	1e-25	0.0646	[0.052-0.077] kg/m2 increase	2,518 African American women, 86,278 European ancestry women, 1,773 Filipino ancestry women, 1,030 Indian ancestry women, 1,457 African American men, 55,137 European ancestry men, 7,648 Indian ancestry men, 5,527 European ancestry individuals	6,244 African American women, 17,531 European ancestry women, 329 African American men, 19,956 European ancestry men	Body mass index	28448500
rs12969709	18	60192330	rs12969709-A	RNU4-17P - NA	intergenic_variant	0.2644	1e-25	0.0567	[0.046-0.067] kg/m2 increase	2,518 African American women, 86,278 European ancestry women, 1,773 Filipino ancestry women, 1,030 Indian ancestry women, 1,457 African American men, 55,137 European ancestry men, 7,648 Indian ancestry men, 5,527 European ancestry individuals	6,244 African American women, 17,531 European ancestry women, 329 African American men, 19,956 European ancestry men	Body mass index	28448500
rs13292699	9	15910046	rs13292699-?	CCDC171	intron_variant	NR	2e-25			approximately 458,000 European ancestry individuals	NA	Body mass index	30595370
rs11012732	10	21541175	rs11012732-?	MLLT10	intron_variant	NR	2e-25			approximately 458,000 European ancestry individuals	NA	Body mass index	30595370
rs1884897	20	6632185	rs1884897-?	CASC20 - LINC01713	regulatory_region_variant	NR	2e-25			approximately 458,000 European ancestry individuals	NA	Body mass index	30595370
rs12150665	17	36558947	rs12150665-T	GGNBP2, GGNBP2	intron_variant	NR	2e-25	0.016958	[0.014-0.02] unit increase	694,649 European ancestry individuals	NA	Body mass index (MTAG)	36376304
rs12885454	14	29267632	rs12885454-A	LINC02326 - RNU11-5P	non_coding_transcript_exon_variant	NR	2e-25	0.01744	[0.014-0.021] unit decrease	694,649 European ancestry individuals	NA	Body mass index (MTAG)	36376304
rs57307148	12	924017	rs57307148-?	RAD52	intron_variant	NR	2e-25			457,822 European ancestry individuals	NA	Body mass index	31669095
rs12999373	2	663483	rs12999373-?	LINC01875 - TMEM18	downstream_gene_variant	NR	2e-25			457,822 European ancestry individuals	NA	Body mass index	31669095
rs80078501	2	24978002	rs80078501-?	DNAJC27-AS1	intron_variant	NR	2e-25			457,822 European ancestry individuals	NA	Body mass index	31669095
rs4420638	19	44919689	rs4420638-?	APOC1 - APOC1P1	downstream_gene_variant	NR	2e-25			9,618 European ancestry individuals	19,796 European ancestry individuals	Age-related disease endophenotypes	27790247
rs2977321	8	75809375	rs2977321-T	HNF4G - RNU2-54P	intergenic_variant	NR	2e-25	0.0209	[0.017-0.025] unit increase	359,983 European ancestry individuals, 163,835 East Asian ancestry individuals	NA	Body mass index	34594039
rs6234	5	96393270	rs6234-G	PCSK1	missense_variant	NR	2e-25	0.0155	[0.013-0.018] unit decrease	1,122,049 European ancestry individuals	NA	Body mass index	36581621
rs9569808	13	58057391	rs9569808-G	RNA5SP30 - LINC02338	intergenic_variant	NR	2e-25	0.0187	[0.015-0.022] unit decrease	1,122,049 European ancestry individuals	NA	Body mass index	36581621
rs7243357	18	59216087	rs7243357-G	SEC11C - GRP	upstream_gene_variant	NR	2e-25	0.02	[0.016-0.024] unit decrease	1,122,049 European ancestry individuals	NA	Body mass index	36581621
rs41270807	1	39336143	rs41270807-C	MACF1	missense_variant	NR	2e-25	0.0174	[0.014-0.021] unit increase	1,122,049 European ancestry individuals	NA	Body mass index	36581621
rs12969709	18	60192330	rs12969709-?	RNU4-17P - NA	intergenic_variant	NR	2e-25			2,518 African American women, 86,278 European ancestry women, 1,773 Filipino ancestry women, 1,030 Indian ancestry women, 1,457 African American men, 55,137 European ancestry men, 7,648 Indian ancestry men, 5,527 European ancestry individuals	6,244 African American women, 17,531 European ancestry women, 329 African American men, 19,956 European ancestry men	Body mass index (joint analysis main effects and physical activity interaction)	28448500
rs11655587	17	49063432	rs11655587-T	IGF2BP1 - B4GALNT2P1	intergenic_variant	NR	3e-25	0.02234	[0.018-0.027] unit decrease	694,649 European ancestry individuals	NA	Body mass index (MTAG)	36376304
rs562338	2	21065449	rs562338-?	APOB - TDRD15	intergenic_variant	NR	3e-25			9,618 European ancestry individuals	19,796 European ancestry individuals	Age-related disease endophenotypes	27790247
rs10811661	9	22134095	rs10811661-C	CDKN2B-AS1 - DMRTA1	intergenic_variant	0.433573	3e-25	0.0333561	[0.027-0.04] unit increase	163,835 East Asian ancestry individuals	NA	Body mass index	34594039
rs11162351	1	77479047	rs11162351-G	AK5	intron_variant	NR	3e-25	0.016	[0.013-0.019] unit increase	1,122,049 European ancestry individuals	NA	Body mass index	36581621
rs112232322	16	53787217	rs112232322-C	FTO	intron_variant	NR	3e-25	0.044	[0.036-0.052] unit decrease	1,122,049 European ancestry individuals	NA	Body mass index	36581621
rs1235	14	46840293	rs1235-G	MDGA2	3_prime_UTR_variant	NR	3e-25	0.0152	[0.012-0.018] unit decrease	1,122,049 European ancestry individuals	NA	Body mass index	36581621
rs3888190	16	28878165	rs3888190-A	SH2B1 - ATP2A1	upstream_gene_variant	0.397	3e-25	0.031	[0.025-0.037] kg/m2 increase	up to 104,666 European ancestry male individuals, up to 132,115 European ancestry female individuals, 370 African American male individuals, 517 African American female individuals, 512 Hispanic male individuals, 764 Hispanic female individuals	up to 48,274 European ancestry male individuals, up to 39,864 European ancestry female individuals, 2,441 African American or Afro-Caribbean male individuals, 6,314 African American or Afro-Caribbean female individuals, 919 Filipino male individuals, 828 Filipino female individuals, 205 Seychellois male individuals, 287 Seychellois female individuals, 2,964 South Asian ancestry male individuals, …	Body mass index	25673413
rs6951489	7	77010522	rs6951489-?	DTX2P1-UPK3BP1-PMS2P11	intron_variant	NR	4e-25			approximately 458,000 European ancestry individuals	NA	Body mass index	30595370
rs427943	21	45150981	rs427943-A	ADARB1	intron_variant	0.4288	4e-25	0.0177	[0.014-0.021] unit decrease	374,756 European ancestry male individuals	NA	Body mass index	30239722
rs427943	21	45150981	rs427943-A	ADARB1	intron_variant	0.4288	4e-25	0.0177	[0.014-0.021] unit decrease	806,834 European ancestry individuals	NA	Body mass index	30239722
rs427943	21	45150981	rs427943-A	ADARB1	intron_variant	0.4288	4e-25	0.0177	[0.014-0.021] unit decrease	434,794 European ancestry female individuals	NA	Body mass index	30239722
rs1884897	20	6632185	rs1884897-?	CASC20 - LINC01713	regulatory_region_variant	NR	4e-25			457,822 European ancestry individuals	NA	Body mass index	31669095
rs10062657	5	96532204	rs10062657-A	CAST	intron_variant	0.594	4e-25	0.038	[0.03-0.046] unit decrease	up to 72,390 Japanese ancestry women, up to 85,894 Japanese ancestry men	up to 10,048 Japanese ancestry women, up to 5,098 Japanese ancestry men, up to 181,999 European ancestry women, up to 140,155 European ancestry controls	Body mass index	28892062
rs615632	8	9938811	rs615632-C	MIR124-1HG - MSRA-DT	intergenic_variant	NR	4e-25	0.0154	[0.012-0.018] unit increase	1,122,049 European ancestry individuals	NA	Body mass index	36581621
rs543874	1	177920345	rs543874-A	LINC01741 - SEC16B	upstream_gene_variant	0.8024	4e-25	0.0597	[0.048-0.071] kg/m2 decrease	77,279 European ancestry women, 47,280 European ancestry men, 4,856 European ancestry individuals, 8,799 African American/Afro-Caribbean ancestry women, 1,803 African American/Afro-Caribbean ancestry men, 1,020 Indian Asian ancestry women, 6,691 Indian Asian ancestry men, 1,526 Filipino ancestry women, 2,469 Hispanic/Latino ancestry women, 1,318 Hispanic/Latino ancestry men	16,011 European ancestry women, 17,912 European ancestry men, 105,218 European ancestry individuals, 2,073 African American/Afro-Caribbean ancestry women, 647 African American/Afro-Caribbean ancestry men	BMI in non-smokers	28443625
rs6567160	18	60161902	rs6567160-T	RPS3AP49 - RNU4-17P	upstream_gene_variant	0.7603	4e-25	0.0634	[0.051-0.075] kg/m2 decrease	77,279 European ancestry women, 47,280 European ancestry men, 4,856 European ancestry individuals, 8,799 African American/Afro-Caribbean ancestry women, 1,803 African American/Afro-Caribbean ancestry men, 1,020 Indian Asian ancestry women, 6,691 Indian Asian ancestry men, 1,526 Filipino ancestry women, 2,469 Hispanic/Latino ancestry women, 1,318 Hispanic/Latino ancestry men	16,011 European ancestry women, 17,912 European ancestry men, 105,218 European ancestry individuals, 2,073 African American/Afro-Caribbean ancestry women, 647 African American/Afro-Caribbean ancestry men	BMI in non-smokers	28443625
rs6575340	14	93557626	rs6575340-?	UNC79, UNC79	intron_variant	NR	5e-25			approximately 458,000 European ancestry individuals	NA	Body mass index	30595370
rs16851483	3	141556594	rs16851483-T	RASA2	intron_variant	0.0717	5e-25	0.0352	[0.029-0.042] unit increase	434,794 European ancestry female individuals	NA	Body mass index	30239722
rs16851483	3	141556594	rs16851483-T	RASA2	intron_variant	0.0717	5e-25	0.0352	[0.029-0.042] unit increase	806,834 European ancestry individuals	NA	Body mass index	30239722
rs11012732	10	21541175	rs11012732-?	MLLT10	intron_variant	NR	5e-25			457,822 European ancestry individuals	NA	Body mass index	31669095
rs645040	3	136207780	rs645040-G	MSL2 - PCCB	upstream_gene_variant	NR	5e-25	0.0162	[0.013-0.019] unit decrease	1,122,049 European ancestry individuals	NA	Body mass index	36581621
rs869400	3	186108951	rs869400-G	DGKG, ETV5	5_prime_UTR_variant	NR	5e-25	0.0303	[0.025-0.036] unit increase	359,983 European ancestry individuals, 163,835 East Asian ancestry individuals	NA	Body mass index	34594039
rs2396625	7	113388579	rs2396625-T	SMIM30 - PPP1R3A	intergenic_variant	NR	5e-25	0.0162	[0.013-0.019] unit increase	1,122,049 European ancestry individuals	NA	Body mass index	36581621
rs8063946	16	53779586	rs8063946-C	FTO	intron_variant	NR	5e-25	0.0331	[0.027-0.039] unit increase	1,122,049 European ancestry individuals	NA	Body mass index	36581621
rs2365389	3	61250788	rs2365389-T	FHIT	intron_variant	NR	6e-25	0.01691	[0.014-0.02] unit decrease	694,649 European ancestry individuals	NA	Body mass index (MTAG)	36376304
rs17513613	19	29795915	rs17513613-T	C19orf12 - CCNE1	regulatory_region_variant	0.6924	6e-25	0.018	[0.015-0.021] unit decrease	374,756 European ancestry male individuals	NA	Body mass index	30239722
rs1320251	17	21361084	rs1320251-T	MAP2K3 - KCNJ12	regulatory_region_variant	0.4566	6e-25	0.0177	[0.014-0.021] unit decrease	806,834 European ancestry individuals	NA	Body mass index	30239722
rs1320251	17	21361084	rs1320251-T	MAP2K3 - KCNJ12	regulatory_region_variant	0.4566	6e-25	0.0177	[0.014-0.021] unit decrease	434,794 European ancestry female individuals	NA	Body mass index	30239722
rs10989064	9	100349683	rs10989064-C	TEX10	intron_variant	NR	6e-25	0.0147	[0.012-0.017] unit decrease	1,122,049 European ancestry individuals	NA	Body mass index	36581621
rs2767486	1	65525520	rs2767486-A	LEPR	intron_variant	0.838408	7e-25	0.132686	[0.11-0.16] unit decrease	24,551 European ancestry individuals	NA	BMI at 1 year old	35315439
rs1006896	3	88055261	rs1006896-C	CGGBP1	3_prime_UTR_variant	NR	7e-25	0.0249	[0.02-0.03] unit decrease	1,122,049 European ancestry individuals	NA	Body mass index	36581621
rs1048932	11	115174130	rs1048932-C	CADM1	3_prime_UTR_variant	NR	7e-25	0.0152	[0.012-0.018] unit increase	1,122,049 European ancestry individuals	NA	Body mass index	36581621
rs174547	11	61803311	rs174547-?	FADS2, FADS1	intron_variant	NR	7e-25			9,618 European ancestry individuals	19,796 European ancestry individuals	Age-related diseases, mortality and associated endophenotypes	27790247
rs6944634	7	75432493	rs6944634-C	POM121C	intron_variant	0.7944	8e-25	0.0209	[0.017-0.025] unit decrease	434,794 European ancestry female individuals	NA	Body mass index	30239722
rs10172678	2	59067423	rs10172678-?	LINC01122 - LINC01793	intron_variant	NR	9e-25			approximately 458,000 European ancestry individuals	NA	Body mass index	30595370
rs1375561	3	85609080	rs1375561-T	CADM2	intron_variant	NR	9e-25	0.017446	[0.014-0.021] unit increase	694,649 European ancestry individuals	NA	Body mass index (MTAG)	36376304
rs4986045	17	21360381	rs4986045-C	MAP2K3 - KCNJ12	regulatory_region_variant	0.4594	9e-25	0.0178	[0.014-0.021] unit decrease	374,756 European ancestry male individuals	NA	Body mass index	30239722
rs193239997	18	60972314	rs193239997-?		intergenic_variant	NR	9e-25			457,822 European ancestry individuals	NA	Body mass index	31669095
rs1927790	13	96269937	rs1927790-C	HS6ST3	intron_variant	NR	9e-25	0.0151	[0.012-0.018] unit increase	1,122,049 European ancestry individuals	NA	Body mass index	36581621
rs1933437	13	28050157	rs1933437-G	FLT3	missense_variant	NR	9e-25	0.014	[0.011-0.017] unit increase	1,122,049 European ancestry individuals	NA	Body mass index	36581621
rs4477562	13	53530833	rs4477562-?	ZNF646P1 - LINC00558	intron_variant	NR	1e-24			approximately 458,000 European ancestry individuals	NA	Body mass index	30595370
rs11079849	17	49013423	rs11079849-?	IGF2BP1	intron_variant	NR	1e-24			approximately 458,000 European ancestry individuals	NA	Body mass index	30595370
rs8112818	19	18701975	rs8112818-?	CRTC1	intron_variant	NR	1e-24			approximately 458,000 European ancestry individuals	NA	Body mass index	30595370
rs1516725	3	186106215	rs1516725-T	DGKG, ETV5	intron_variant	NR	1e-24	0.046	[0.038-0.054] unit decrease	20,352 European ancestry bipolar disorder cases, 31,358 European ancestry controls, 322,154 European ancestry individuals with BMI data.	NA	Bipolar disorder or body mass index	31754094
rs3888190	16	28878165	rs3888190-A	SH2B1 - ATP2A1	upstream_gene_variant	NR	1e-24	0.031	[0.025-0.037] unit increase	20,352 European ancestry bipolar disorder cases, 31,358 European ancestry controls, 322,154 European ancestry individuals with BMI data.	NA	Bipolar disorder or body mass index	31754094
rs75941710	18	60300422	rs75941710-?	NA - MC4R	intron_variant	NR	1e-24			457,822 European ancestry individuals	NA	Body mass index	31669095
rs3817334	11	47629441	rs3817334-T	MTCH2	intron_variant	0.42	1e-24	0.025	[0.021-0.029] unit increase	up to 72,390 Japanese ancestry women, up to 85,894 Japanese ancestry men	up to 10,048 Japanese ancestry women, up to 5,098 Japanese ancestry men, up to 181,999 European ancestry women, up to 140,155 European ancestry controls	Body mass index	28892062
rs12429545	13	53528071	rs12429545-A	ZNF646P1 - LINC00558	intron_variant	0.12	1e-24	0.032	[0.026-0.038] unit increase	up to 72,390 Japanese ancestry women, up to 85,894 Japanese ancestry men	up to 10,048 Japanese ancestry women, up to 5,098 Japanese ancestry men, up to 181,999 European ancestry women, up to 140,155 European ancestry controls	Body mass index	28892062
rs1516725	3	186106215	rs1516725-C	DGKG, ETV5	intron_variant	0.86	1e-24	0.045	[0.037-0.053] unit increase	up to 72,390 Japanese ancestry women, up to 85,894 Japanese ancestry men	up to 10,048 Japanese ancestry women, up to 5,098 Japanese ancestry men, up to 181,999 European ancestry women, up to 140,155 European ancestry controls	Body mass index	28892062
rs2060604	8	75738099	rs2060604-C	HNF4G - RNU2-54P	intergenic_variant	NR	1e-24	0.0151	[0.012-0.018] unit decrease	1,122,049 European ancestry individuals	NA	Body mass index	36581621
rs8082946	18	60187234	rs8082946-C	RNU4-17P - MC4R	intergenic_variant	NR	1e-24	0.0187	[0.015-0.022] unit decrease	1,122,049 European ancestry individuals	NA	Body mass index	36581621
rs3765407	1	23092881	rs3765407-G	LUZP1	missense_variant	NR	1e-24	0.0182	[0.015-0.022] unit increase	1,122,049 European ancestry individuals	NA	Body mass index	36581621
rs1516725	3	186106215	rs1516725-C	DGKG, ETV5	intron_variant	0.869	1e-24	0.045	[0.036-0.053] kg/m2 increase	up to 104,666 European ancestry male individuals, up to 132,115 European ancestry female individuals, 370 African American male individuals, 517 African American female individuals, 512 Hispanic male individuals, 764 Hispanic female individuals	up to 48,274 European ancestry male individuals, up to 39,864 European ancestry female individuals, 2,441 African American or Afro-Caribbean male individuals, 6,314 African American or Afro-Caribbean female individuals, 919 Filipino male individuals, 828 Filipino female individuals, 205 Seychellois male individuals, 287 Seychellois female individuals, 2,964 South Asian ancestry male individuals, …	Body mass index	25673413
rs7141420	14	79433111	rs7141420-T	NRXN3	intron_variant	0.523140564168958	1e-24	0.027489452	unit increase	up to 309,889 European ancestry individuals	NA	Body mass index	26426971
rs149457	5	108102356	rs149457-?	FBXL17	intron_variant	NR	2e-24			approximately 458,000 European ancestry individuals	NA	Body mass index	30595370
rs113701136	19	29786822	rs113701136-?	C19orf12 - CCNE1	intergenic_variant	NR	2e-24			approximately 458,000 European ancestry individuals	NA	Body mass index	30595370
rs427943	21	45150981	rs427943-A	ADARB1	intron_variant	NR	2e-24	0.01721	[0.014-0.021] unit decrease	694,649 European ancestry individuals	NA	Body mass index (MTAG)	36376304
rs17149254	7	77005146	rs17149254-T	UPK3BP1, DTX2P1-UPK3BP1-PMS2P11	intron_variant	NR	2e-24	0.022437	[0.018-0.027] unit increase	694,649 European ancestry individuals	NA	Body mass index (MTAG)	36376304
rs1916801	3	61201372	rs1916801-A	FHIT	intron_variant	0.616	2e-24	0.0169	[0.014-0.02] unit increase	374,756 European ancestry male individuals	NA	Body mass index	30239722
rs1916801	3	61201372	rs1916801-A	FHIT	intron_variant	0.616	2e-24	0.0169	[0.014-0.02] unit increase	806,834 European ancestry individuals	NA	Body mass index	30239722
rs942066	14	93565568	rs942066-A	UNC79, UNC79	intron_variant	0.373	2e-24	0.0202	[0.016-0.024] unit decrease	434,794 European ancestry female individuals	NA	Body mass index	30239722
rs6489156	12	122615850	rs6489156-T	KNTC1	intron_variant	0.7338	2e-24	0.0196	[0.016-0.023] unit increase	434,794 European ancestry female individuals	NA	Body mass index	30239722
rs1916801	3	61201372	rs1916801-A	FHIT	intron_variant	0.616	2e-24	0.0169	[0.014-0.02] unit increase	434,794 European ancestry female individuals	NA	Body mass index	30239722
rs942066	14	93565568	rs942066-A	UNC79, UNC79	intron_variant	0.373	2e-24	0.0202	[0.016-0.024] unit decrease	806,834 European ancestry individuals	NA	Body mass index	30239722
rs7154982	14	25465955	rs7154982-?		intergenic_variant	NR	2e-24			457,822 European ancestry individuals	NA	Body mass index	31669095
rs2767486	1	65525520	rs2767486-A	LEPR	intron_variant	0.838689	2e-24	0.122885	[0.099-0.147] unit decrease	14,064 European ancestry individuals	NA	BMI at 3 months old	35315439
rs756717	16	72962263	rs756717-G	ZFHX3	intron_variant	NR	2e-24	0.0158	[0.013-0.019] unit increase	1,122,049 European ancestry individuals	NA	Body mass index	36581621
rs3803286	14	102780133	rs3803286-G	TRAF3	intron_variant	NR	2e-24	0.0163	[0.013-0.019] unit decrease	1,122,049 European ancestry individuals	NA	Body mass index	36581621
rs768023	6	108554799	rs768023-G	AFG1L - FOXO3	intron_variant	NR	2e-24	0.0153	[0.012-0.018] unit decrease	1,122,049 European ancestry individuals	NA	Body mass index	36581621
rs2867125	2	622827	rs2867125-C	LINC01875 - TMEM18	intergenic_variant	0.8244	2e-24	0.0717	[0.058-0.085] kg/m2 increase	1,957 African American women, 1,773 Filipino ancestry women, 305 Indian ancestry women, 67,609 European ancestry women, 1,206 African American men, 2,029 Indian ancestry men, 43,399 European ancestry men, at least 4,819 European ancestry individuals	4,807 African American women, 12,347 European ancestry women, 265 African American men, 14,540 European ancestry men	Body mass index in physically active individuals	28448500
rs543874	1	177920345	rs543874-G	LINC01741 - SEC16B	upstream_gene_variant	0.1956	2e-24	0.0512	[0.041-0.061] kg/m2 increase	1,957 African American women, 1,773 Filipino ancestry women, 305 Indian ancestry women, 67,609 European ancestry women, 1,206 African American men, 2,029 Indian ancestry men, 43,399 European ancestry men, at least 4,819 European ancestry individuals	4,807 African American women, 12,347 European ancestry women, 265 African American men, 14,540 European ancestry men	Body mass index in physically active individuals	28448500
rs11150745	17	80783826	rs11150745-?	RPTOR	intron_variant	NR	3e-24			approximately 458,000 European ancestry individuals	NA	Body mass index	30595370
rs1808629	8	72523729	rs1808629-?	RNA5SP271 - KCNB2	intergenic_variant	NR	3e-24			approximately 458,000 European ancestry individuals	NA	Body mass index	30595370
rs2396625	7	113388579	rs2396625-A	SMIM30 - PPP1R3A	intergenic_variant	0.4183	3e-24	0.0176	[0.014-0.021] unit decrease	806,834 European ancestry individuals	NA	Body mass index	30239722
rs61813324	1	156080086	rs61813324-T	MEX3A	intron_variant	0.1312	3e-24	0.0289	[0.023-0.034] unit increase	806,834 European ancestry individuals	NA	Body mass index	30239722
rs61813324	1	156080086	rs61813324-T	MEX3A	intron_variant	0.1312	3e-24	0.0289	[0.023-0.034] unit increase	434,794 European ancestry female individuals	NA	Body mass index	30239722
rs61813324	1	156080086	rs61813324-T	MEX3A	intron_variant	0.1312	3e-24	0.0289	[0.023-0.034] unit increase	374,756 European ancestry male individuals	NA	Body mass index	30239722
rs1569979	14	29212088	rs1569979-A		intron_variant	0.7737	3e-24	0.0204	[0.016-0.024] unit increase	434,794 European ancestry female individuals	NA	Body mass index	30239722
rs11079849	17	49013423	rs11079849-?	IGF2BP1	intron_variant	NR	3e-24			457,822 European ancestry individuals	NA	Body mass index	31669095
rs7550173	1	72478934	rs7550173-A		intron_variant	NR	3e-24	0.027	[NR] unit decrease	315,347 European ancestry individuals, 8,322 Hispanic/Latino individuals, 7,290 East Asian ancestry individuals, 3,069 African American individuals, 459 South Asian ancestry individuals	431,743 European ancestry individuals, 9,275 South Asian ancestry individuals, 8,261 African British individuals, 1,822 East Asian ancestry individuals, 7,620 individuals	Body mass index	30108127
rs11892043	2	24767213	rs11892043-?	NCOA1	intron_variant	NR	3e-24			457,822 European ancestry individuals	NA	Body mass index	31669095
rs10883832	10	103111522	rs10883832-G	NT5C2	intron_variant	0.0875	3e-24			472,402 European ancestry individuals, 16,962 East Asian, South Asian, Hispanic and African American ancestry individuals	NA	Body mass index and systole blood pressure (pairwise)	33619380
rs7899106	10	85651147	rs7899106-G	GRID1	intron_variant	NR	3e-24	0.0342	[0.028-0.041] unit increase	1,122,049 European ancestry individuals	NA	Body mass index	36581621
rs2861685	2	67610421	rs2861685-C	LINC02831	intron_variant	NR	3e-24	0.0171	[0.014-0.02] unit decrease	1,122,049 European ancestry individuals	NA	Body mass index	36581621
rs4482463	2	204511186	rs4482463-C	DSTNP5 - PARD3B	downstream_gene_variant	NR	3e-24	0.0294	[0.024-0.035] unit increase	1,122,049 European ancestry individuals	NA	Body mass index	36581621
rs79131845	18	60343663	rs79131845-G	RNU4-17P - MC4R	intron_variant	NR	3e-24	0.0321	[0.026-0.038] unit decrease	1,122,049 European ancestry individuals	NA	Body mass index	36581621
rs9552416	13	18737101	rs9552416-T	ZNF965P - CYP4F34P	intergenic_variant	0.0795	3e-24	0.006033	[0.0049-0.0072] unit increase	Up to 51,750 European ancestry individuals	Up to 33,823 European ancestry individuals	Fasting blood insulin (BMI interaction)	22581228
rs6737082	2	24915171	rs6737082-C	ADCY3	intron_variant	0.47	3e-24			up to 309,889 European ancestry individuals	NA	Body mass index	26426971
rs11165643	1	96458541	rs11165643-?	EEF1A1P11 - RN7SL831P	intergenic_variant	NR	4e-24			approximately 458,000 European ancestry individuals	NA	Body mass index	30595370
rs2984618	1	47224766	rs2984618-T	TAL1	intron_variant	NR	4e-24	0.016353	[0.013-0.02] unit increase	694,649 European ancestry individuals	NA	Body mass index (MTAG)	36376304
rs61813324	1	156080086	rs61813324-T	MEX3A	intron_variant	NR	4e-24	0.030992	[0.025-0.037] unit increase	694,649 European ancestry individuals	NA	Body mass index (MTAG)	36376304
rs1996120	15	67889196	rs1996120-A	RNU6-1 - NA	intergenic_variant	0.4228	4e-24	0.0167	[0.014-0.02] unit decrease	374,756 European ancestry male individuals	NA	Body mass index	30239722
rs1996120	15	67889196	rs1996120-A	RNU6-1 - NA	intergenic_variant	0.4228	4e-24	0.0167	[0.014-0.02] unit decrease	806,834 European ancestry individuals	NA	Body mass index	30239722
rs4477562	13	53530833	rs4477562-?	ZNF646P1 - LINC00558	intron_variant	NR	4e-24			457,822 European ancestry individuals	NA	Body mass index	31669095
rs4776970	15	67788548	rs4776970-A	MAP2K5	intron_variant	NR	4e-24	0.026	[NR] unit increase	315,347 European ancestry individuals, 8,322 Hispanic/Latino individuals, 7,290 East Asian ancestry individuals, 3,069 African American individuals, 459 South Asian ancestry individuals	431,743 European ancestry individuals, 9,275 South Asian ancestry individuals, 8,261 African British individuals, 1,822 East Asian ancestry individuals, 7,620 individuals	Body mass index	30108127
rs10172678	2	59067423	rs10172678-?	LINC01122 - LINC01793	intron_variant	NR	4e-24			457,822 European ancestry individuals	NA	Body mass index	31669095
rs34517439	1	77984833	rs34517439-A	DNAJB4, GIPC2	intron_variant	NR	4e-24	0.0363	[0.029-0.043] unit increase	359,983 European ancestry individuals, 163,835 East Asian ancestry individuals	NA	Body mass index	34594039
rs12448257	16	3549655	rs12448257-G	NLRC3	intron_variant	NR	4e-24	0.0185	[0.015-0.022] unit decrease	1,122,049 European ancestry individuals	NA	Body mass index	36581621
rs780094	2	27518370	rs780094-T	GCKR	intron_variant	0.4008	4e-24	0.001	[-0.00034-0.00234] unit decrease	Up to 58,074 European ancestry individuals	Up tp 38,422 European ancestry individuals	Fasting blood glucose (BMI interaction)	22581228
rs12140153	1	62114219	rs12140153-T	PATJ	missense_variant	NR	5e-24	0.03628	[0.029-0.043] unit decrease	694,649 European ancestry individuals	NA	Body mass index (MTAG)	36376304
rs80116344	18	60281167	rs80116344-A	RNU4-17P - MC4R	intergenic_variant	NR	5e-24	0.047195	[0.038-0.056] unit increase	694,649 European ancestry individuals	NA	Body mass index (MTAG)	36376304
rs4841504	8	11167154	rs4841504-A	XKR6	intron_variant	0.5008	5e-24	0.0166	[0.013-0.02] unit decrease	374,756 European ancestry male individuals	NA	Body mass index	30239722
rs4841504	8	11167154	rs4841504-A	XKR6	intron_variant	0.5008	5e-24	0.0166	[0.013-0.02] unit decrease	806,834 European ancestry individuals	NA	Body mass index	30239722
rs633715	1	177883445	rs633715-C	LINC01741 - SEC16B	intron_variant	0.19810000000000005	5e-24	0.0616	[0.05-0.074] kg/m2 increase	2,518 African American women, 86,278 European ancestry women, 1,773 Filipino ancestry women, 1,030 Indian ancestry women, 1,457 African American men, 55,137 European ancestry men, 7,648 Indian ancestry men, 5,527 European ancestry individuals	6,244 African American women, 17,531 European ancestry women, 329 African American men, 19,956 European ancestry men	Body mass index	28448500
rs571312	18	60172536	rs571312-?	RNU4-17P - MC4R	intergenic_variant	NR	5e-24			2,518 African American women, 86,278 European ancestry women, 1,773 Filipino ancestry women, 1,030 Indian ancestry women, 1,457 African American men, 55,137 European ancestry men, 7,648 Indian ancestry men, 5,527 European ancestry individuals	6,244 African American women, 17,531 European ancestry women, 329 African American men, 19,956 European ancestry men	Body mass index (joint analysis main effects and physical activity interaction)	28448500
rs2640017	3	141616279	rs2640017-A	RASA2 - LINC02618	intergenic_variant	0.9306	6e-24	0.0329	[0.026-0.039] unit decrease	374,756 European ancestry male individuals	NA	Body mass index	30239722
rs61813324	1	156080086	rs61813324-?	MEX3A	intron_variant	NR	6e-24			457,822 European ancestry individuals	NA	Body mass index	31669095
rs16851483	3	141556594	rs16851483-T	RASA2	intron_variant	NR	7e-24	0.033122	[0.027-0.04] unit increase	694,649 European ancestry individuals	NA	Body mass index (MTAG)	36376304
rs2299383	7	103778399	rs2299383-T	RELN	intron_variant	NR	7e-24	0.016533	[0.013-0.02] unit increase	694,649 European ancestry individuals	NA	Body mass index (MTAG)	36376304
rs12716979	16	31000500	rs12716979-?	STX1B	intron_variant	NR	7e-24			346,393 European ancestry individuals	NA	Body mass index	31453325
rs12121950	1	49244592	rs12121950-T	AGBL4	intron_variant	0.3355	7e-24	0.0185	[0.015-0.022] unit increase	806,834 European ancestry individuals	NA	Body mass index	30239722
rs12121950	1	49244592	rs12121950-T	AGBL4	intron_variant	0.3355	7e-24	0.0185	[0.015-0.022] unit increase	434,794 European ancestry female individuals	NA	Body mass index	30239722
rs12679106	8	72530963	rs12679106-?	RNA5SP271 - KCNB2	intergenic_variant	NR	7e-24			457,822 European ancestry individuals	NA	Body mass index	31669095
rs2228213	6	12124622	rs2228213-G	HIVEP1	missense_variant	NR	7e-24	0.0139	[0.011-0.017] unit increase	1,122,049 European ancestry individuals	NA	Body mass index	36581621
rs11030104	11	27662970	rs11030104-A	BDNF-AS, BDNF	intron_variant	0.7872	7e-24			98,173 European ancestry women, 64,373 European ancestry men, 5,829 European ancestry individuals, 10,500 African American/Afro-Caribbean ancestry women, 2,706 African American/Afro-Caribbean ancestry men, 1,030 Indian Asian ancestry women, 7,648 Indian Asian ancestry men, 1,793 Filipino ancestry women, 2,944 Hispanic/Latino ancestry women, 1,764 Hispanic/Latino ancestry men	21,496 European ancestry women, 24,385 European ancestry men, 118,364 European ancestry individuals, 2,326 African American/Afro-Caribbean ancestry women, 855 African American/Afro-Caribbean ancestry men	Body mass index (joint analysis main effects and smoking interaction)	28443625
rs61813324	1	156080086	rs61813324-?	MEX3A	intron_variant	NR	8e-24			approximately 458,000 European ancestry individuals	NA	Body mass index	30595370
rs1441264	13	79006784	rs1441264-A	CCT5P2 - NIPA2P5	intergenic_variant	NR	8e-24	0.016471	[0.013-0.02] unit increase	694,649 European ancestry individuals	NA	Body mass index (MTAG)	36376304
rs17522122	14	32833676	rs17522122-T	AKAP6	3_prime_UTR_variant	0.4667	8e-24	0.0167	[0.013-0.02] unit increase	434,794 European ancestry female individuals	NA	Body mass index	30239722
rs7621025	3	136553404	rs7621025-T	STAG1	intron_variant	0.2607	8e-24	0.0187	[0.015-0.022] unit decrease	806,834 European ancestry individuals	NA	Body mass index	30239722
rs7621025	3	136553404	rs7621025-T	STAG1	intron_variant	0.2607	8e-24	0.0187	[0.015-0.022] unit decrease	434,794 European ancestry female individuals	NA	Body mass index	30239722
rs17522122	14	32833676	rs17522122-T	AKAP6	3_prime_UTR_variant	0.4667	8e-24	0.0167	[0.013-0.02] unit increase	806,834 European ancestry individuals	NA	Body mass index	30239722
rs4869139	5	96522964	rs4869139-A	PCSK1 - CAST	intron_variant	0.38	8e-24	0.024	[0.02-0.028] unit decrease	up to 72,390 Japanese ancestry women, up to 85,894 Japanese ancestry men	up to 10,048 Japanese ancestry women, up to 5,098 Japanese ancestry men, up to 181,999 European ancestry women, up to 140,155 European ancestry controls	Body mass index	28892062
rs1358704	3	131909373	rs1358704-C	CPNE4	intron_variant	NR	8e-24	0.0159	[0.013-0.019] unit increase	1,122,049 European ancestry individuals	NA	Body mass index	36581621
rs7138803	12	49853685	rs7138803-A	BCDIN3D - RPL35AP28	intergenic_variant	0.384	8e-24	0.032	[0.025-0.038] kg/m2 increase	up to 104,666 European ancestry male individuals, up to 132,115 European ancestry female individuals, 370 African American male individuals, 517 African American female individuals, 512 Hispanic male individuals, 764 Hispanic female individuals	up to 48,274 European ancestry male individuals, up to 39,864 European ancestry female individuals, 2,441 African American or Afro-Caribbean male individuals, 6,314 African American or Afro-Caribbean female individuals, 919 Filipino male individuals, 828 Filipino female individuals, 205 Seychellois male individuals, 287 Seychellois female individuals, 2,964 South Asian ancestry male individuals, …	Body mass index	25673413
rs1561288	2	25146133	rs1561288-T	EFR3B	3_prime_UTR_variant	NR	9e-24	0.02053	[0.017-0.025] unit decrease	694,649 European ancestry individuals	NA	Body mass index (MTAG)	36376304
rs4790849	17	1956248	rs4790849-C	RTN4RL1	intron_variant	NR	9e-24	0.0197	[0.016-0.024] unit increase	1,122,049 European ancestry individuals	NA	Body mass index	36581621
rs7032255	9	117637809	rs7032255-G	ASTN2 - RPL35AP22	intergenic_variant	NR	9e-24	0.0159	[0.013-0.019] unit increase	1,122,049 European ancestry individuals	NA	Body mass index	36581621
rs10182181	2	24927427	rs10182181-G	ADCY3 - DNAJC27	intergenic_variant	0.462	9e-24	0.031	[0.025-0.037] kg/m2 increase	up to 104,666 European ancestry male individuals, up to 132,115 European ancestry female individuals, 370 African American male individuals, 517 African American female individuals, 512 Hispanic male individuals, 764 Hispanic female individuals	up to 48,274 European ancestry male individuals, up to 39,864 European ancestry female individuals, 2,441 African American or Afro-Caribbean male individuals, 6,314 African American or Afro-Caribbean female individuals, 919 Filipino male individuals, 828 Filipino female individuals, 205 Seychellois male individuals, 287 Seychellois female individuals, 2,964 South Asian ancestry male individuals, …	Body mass index	25673413
rs943764	1	177873027	rs943764-A	LINC01741 - SEC16B	intron_variant	NR	1e-23	0.01622	[0.013-0.019] unit decrease	694,649 European ancestry individuals	NA	Body mass index (MTAG)	36376304
rs1492014	3	94352637	rs1492014-T	NSUN3 - ARMC10P1	intergenic_variant	0.5674	1e-23	0.0171	[0.014-0.02] unit decrease	374,756 European ancestry male individuals	NA	Body mass index	30239722
rs6539064	12	103312976	rs6539064-C	C12orf42	intron_variant	0.7468	1e-23	0.0194	[0.016-0.023] unit increase	434,794 European ancestry female individuals	NA	Body mass index	30239722
rs6539064	12	103312976	rs6539064-C	C12orf42	intron_variant	0.7468	1e-23	0.0194	[0.016-0.023] unit increase	374,756 European ancestry male individuals	NA	Body mass index	30239722
rs6539064	12	103312976	rs6539064-C	C12orf42	intron_variant	0.7468	1e-23	0.0194	[0.016-0.023] unit increase	806,834 European ancestry individuals	NA	Body mass index	30239722
rs113701136	19	29786822	rs113701136-?	C19orf12 - CCNE1	intergenic_variant	NR	1e-23			457,822 European ancestry individuals	NA	Body mass index	31669095
rs2075650	19	44892362	rs2075650-A	TOMM40	intron_variant	0.8688	1e-23			500,123 European ancestry individuals,16,962 East Asian, South Asian, Hispanic and African American ancestry individuals	NA	Body mass index and triglycerides (pairwise)	33619380
rs3828137	1	177951619	rs3828137-G	SEC16B, CRYZL2P-SEC16B	intron_variant	NR	1e-23	0.015	[0.012-0.018] unit increase	1,122,049 European ancestry individuals	NA	Body mass index	36581621
rs1064213	2	198085516	rs1064213-G	PLCL1	missense_variant	NR	1e-23	0.0132	[0.011-0.016] unit decrease	1,122,049 European ancestry individuals	NA	Body mass index	36581621
rs4395179	18	60055359	rs4395179-G	RNU6-567P - RPS3AP49	intergenic_variant	NR	1e-23	0.0158	[0.013-0.019] unit decrease	1,122,049 European ancestry individuals	NA	Body mass index	36581621
rs732594	6	35238776	rs732594-A	SCUBE3	intron_variant	NR	2e-23	0.01721	[0.014-0.021] unit decrease	694,649 European ancestry individuals	NA	Body mass index (MTAG)	36376304
rs7599312	2	212548507	rs7599312-A	ERBB4 - LINC01878	regulatory_region_variant	0.2737	2e-23	0.0182	[0.015-0.022] unit decrease	374,756 European ancestry male individuals	NA	Body mass index	30239722
rs7903146	10	112998590	rs7903146-T	TCF7L2	intron_variant	0.2787	2e-23	0.0178	[0.014-0.021] unit decrease	374,756 European ancestry male individuals	NA	Body mass index	30239722
rs1431659	8	72526835	rs1431659-A	RNA5SP271 - KCNB2	intergenic_variant	0.2737	2e-23	0.0191	[0.015-0.023] unit increase	374,756 European ancestry male individuals	NA	Body mass index	30239722
rs7903146	10	112998590	rs7903146-T	TCF7L2	intron_variant	0.2787	2e-23	0.0178	[0.014-0.021] unit decrease	806,834 European ancestry individuals	NA	Body mass index	30239722
rs11668500	19	18725864	rs11668500-C	CRTC1	intron_variant	0.5076	2e-23	0.0191	[0.015-0.023] unit increase	806,834 European ancestry individuals	NA	Body mass index	30239722
rs7599312	2	212548507	rs7599312-A	ERBB4 - LINC01878	regulatory_region_variant	0.2737	2e-23	0.0182	[0.015-0.022] unit decrease	806,834 European ancestry individuals	NA	Body mass index	30239722
rs1431659	8	72526835	rs1431659-A	RNA5SP271 - KCNB2	intergenic_variant	0.2737	2e-23	0.0191	[0.015-0.023] unit increase	806,834 European ancestry individuals	NA	Body mass index	30239722
rs11668500	19	18725864	rs11668500-C	CRTC1	intron_variant	0.5076	2e-23	0.0191	[0.015-0.023] unit increase	434,794 European ancestry female individuals	NA	Body mass index	30239722
rs7599312	2	212548507	rs7599312-A	ERBB4 - LINC01878	regulatory_region_variant	0.2737	2e-23	0.0182	[0.015-0.022] unit decrease	434,794 European ancestry female individuals	NA	Body mass index	30239722
rs4759229	12	56080696	rs4759229-A	ERBB3	intron_variant	NR	2e-23			33,418 European ancestry cases, 393,186 European ancestry controls, 31,218 European ancestry individuals	NA	Adult onset asthma and/or BMI	31669095
rs7596717	2	86539089	rs7596717-C	RNF103-CHMP3, CHMP3	intron_variant	NR	2e-23	0.0155	[0.012-0.019] unit increase	1,122,049 European ancestry individuals	NA	Body mass index	36581621
rs10197031	2	104838132	rs10197031-C	PANTR1	intron_variant	NR	2e-23	0.0167	[0.013-0.02] unit increase	1,122,049 European ancestry individuals	NA	Body mass index	36581621
rs7792906	7	77008941	rs7792906-T	DTX2P1-UPK3BP1-PMS2P11	intron_variant	NR	2e-23	0.0242	[0.019-0.029] unit decrease	359,983 European ancestry individuals, 163,835 East Asian ancestry individuals	NA	Body mass index	34594039
rs12602912	17	67873957	rs12602912-C	BPTF	intron_variant	NR	2e-23	0.0166	[0.013-0.02] unit decrease	1,122,049 European ancestry individuals	NA	Body mass index	36581621
rs11668301	19	30525289	rs11668301-G	ZNF536	intron_variant	NR	2e-23	0.0209	[0.017-0.025] unit decrease	1,122,049 European ancestry individuals	NA	Body mass index	36581621
rs13130484	4	45173674	rs13130484-T	PRDX4P1 - THAP12P9	intergenic_variant	0.44	2e-23	0.067	[0.053-0.081] unit increase	34,744 European ancestry children	11,313 European ancestry children	Childhood body mass index	26604143
rs13021737	2	632348	rs13021737-A	LINC01875 - TMEM18	intergenic_variant	0.1701	2e-23	0.0636	[0.051-0.076] kg/m2 decrease	77,279 European ancestry women, 47,280 European ancestry men, 4,856 European ancestry individuals, 8,799 African American/Afro-Caribbean ancestry women, 1,803 African American/Afro-Caribbean ancestry men, 1,020 Indian Asian ancestry women, 6,691 Indian Asian ancestry men, 1,526 Filipino ancestry women, 2,469 Hispanic/Latino ancestry women, 1,318 Hispanic/Latino ancestry men	16,011 European ancestry women, 17,912 European ancestry men, 105,218 European ancestry individuals, 2,073 African American/Afro-Caribbean ancestry women, 647 African American/Afro-Caribbean ancestry men	BMI in non-smokers	28443625
rs543874	1	177920345	rs543874-G	LINC01741 - SEC16B	upstream_gene_variant	0.19730000000000003	2e-23	0.0622	[0.05-0.074] kg/m2 increase	1,957 African American women, 1,773 Filipino ancestry women, 305 Indian ancestry women, 67,609 European ancestry women, 1,206 African American men, 2,029 Indian ancestry men, 43,399 European ancestry men, at least 4,819 European ancestry individuals	4,807 African American women, 12,347 European ancestry women, 265 African American men, 14,540 European ancestry men	Body mass index in physically active individuals	28448500
rs10938397	4	45180510	rs10938397-A	PRDX4P1 - THAP12P9	intergenic_variant	0.5821	2e-23	0.0329	[0.026-0.039] kg/m2 decrease	98,173 European ancestry women, 64,373 European ancestry men, 5,829 European ancestry individuals, 10,500 African American/Afro-Caribbean ancestry women, 2,706 African American/Afro-Caribbean ancestry men, 1,030 Indian Asian ancestry women, 7,648 Indian Asian ancestry men, 1,793 Filipino ancestry women, 2,944 Hispanic/Latino ancestry women, 1,764 Hispanic/Latino ancestry men	21,496 European ancestry women, 24,385 European ancestry men, 118,364 European ancestry individuals, 2,326 African American/Afro-Caribbean ancestry women, 855 African American/Afro-Caribbean ancestry men	BMI (adjusted for smoking behaviour)	28443625
rs6567160	18	60161902	rs6567160-T	RPS3AP49 - RNU4-17P	upstream_gene_variant	0.7603	2e-23	0.0548	[0.044-0.066] kg/m2 decrease	77,279 European ancestry women, 47,280 European ancestry men, 4,856 European ancestry individuals, 8,799 African American/Afro-Caribbean ancestry women, 1,803 African American/Afro-Caribbean ancestry men, 1,020 Indian Asian ancestry women, 6,691 Indian Asian ancestry men, 1,526 Filipino ancestry women, 2,469 Hispanic/Latino ancestry women, 1,318 Hispanic/Latino ancestry men	16,011 European ancestry women, 17,912 European ancestry men, 105,218 European ancestry individuals, 2,073 African American/Afro-Caribbean ancestry women, 647 African American/Afro-Caribbean ancestry men	BMI in non-smokers	28443625
rs12955983	18	60205756	rs12955983-G	RNU4-17P - MC4R	intergenic_variant	0.28	2e-23	0.038	unit increase	up to 90,988 European ancestry men, up to 106,622 European ancestry women	NA	Body mass index (age>50)	26426971
rs6857	19	44888997	rs6857-?	NECTIN2	3_prime_UTR_variant	NR	3e-23			approximately 458,000 European ancestry individuals	NA	Body mass index	30595370
rs942066	14	93565568	rs942066-A	UNC79, UNC79	intron_variant	NR	3e-23	0.02119	[0.017-0.025] unit decrease	694,649 European ancestry individuals	NA	Body mass index (MTAG)	36376304
rs7138383	12	103330312	rs7138383-A	C12orf42	intron_variant	NR	3e-23	0.01934	[0.016-0.023] unit decrease	694,649 European ancestry individuals	NA	Body mass index (MTAG)	36376304
rs338364	15	67881583	rs338364-?	RNU6-1 - NA	intergenic_variant	NR	3e-23			457,822 European ancestry individuals	NA	Body mass index	31669095
chr2:27508073			chr2:27508073-C			0.6004	3e-23	0.0239	[0.019-0.029] IU/L decrease	388,865 European ancestry individuals	NA	Aspartate aminotransferase levels x BMI interaction	34184762
rs185361	5	108140278	rs185361-?	FBXL17	intron_variant	NR	3e-23			457,822 European ancestry individuals	NA	Body mass index	31669095
rs732594	6	35238776	rs732594-?	SCUBE3	intron_variant	NR	3e-23			457,822 European ancestry individuals	NA	Body mass index	31669095
rs1375561	3	85609080	rs1375561-C	CADM2	intron_variant	NR	3e-23	0.0152	[0.012-0.018] unit decrease	1,122,049 European ancestry individuals	NA	Body mass index	36581621
rs7837587	8	8521482	rs7837587-C	PRAG1 - RN7SL178P	regulatory_region_variant	NR	3e-23	0.0146	[0.012-0.018] unit increase	1,122,049 European ancestry individuals	NA	Body mass index	36581621
rs9277988	6	33338458	rs9277988-C	SMIM40 - MYL12BP3	upstream_gene_variant	NR	3e-23	0.0206	[0.016-0.025] unit increase	1,122,049 European ancestry individuals	NA	Body mass index	36581621
rs1126930	12	49005349	rs1126930-G	DDN-AS1, PRKAG1	missense_variant	NR	3e-23	0.0353	[0.028-0.042] unit decrease	1,122,049 European ancestry individuals	NA	Body mass index	36581621
rs11074446	16	20243801	rs11074446-C	SNRPEP3 - GP2	upstream_gene_variant	NR	3e-23	0.0216	[0.017-0.026] unit decrease	1,122,049 European ancestry individuals	NA	Body mass index	36581621
rs13191362	6	162612318	rs13191362-G	PRKN	intron_variant	NR	3e-23	0.0221	[0.018-0.026] unit decrease	1,122,049 European ancestry individuals	NA	Body mass index	36581621
rs10938397	4	45180510	rs10938397-G	PRDX4P1 - THAP12P9	intergenic_variant	0.432	3e-23	0.04	[0.032-0.048] kg/m2 increase	up to 104,666 European ancestry male individuals, up to 132,115 European ancestry female individuals, 370 African American male individuals, 517 African American female individuals, 512 Hispanic male individuals, 764 Hispanic female individuals	up to 48,274 European ancestry male individuals, up to 39,864 European ancestry female individuals, 2,441 African American or Afro-Caribbean male individuals, 6,314 African American or Afro-Caribbean female individuals, 919 Filipino male individuals, 828 Filipino female individuals, 205 Seychellois male individuals, 287 Seychellois female individuals, 2,964 South Asian ancestry male individuals, …	Body mass index	25673413
rs3888190	16	28878165	rs3888190-A	SH2B1 - ATP2A1	upstream_gene_variant	0.403	3e-23	0.031	[0.025-0.037] kg/m2 increase	up to 104,666 European ancestry male individuals, up to 132,115 European ancestry female individuals, 370 African American male individuals, 517 African American female individuals, 512 Hispanic male individuals, 764 Hispanic female individuals	up to 48,274 European ancestry male individuals, up to 39,864 European ancestry female individuals, 2,441 African American or Afro-Caribbean male individuals, 6,314 African American or Afro-Caribbean female individuals, 919 Filipino male individuals, 828 Filipino female individuals, 205 Seychellois male individuals, 287 Seychellois female individuals, 2,964 South Asian ancestry male individuals, …	Body mass index	25673413
rs7715256	5	154158333	rs7715256-T	MFAP3	non_coding_transcript_exon_variant	NR	4e-23	0.01598	[0.013-0.019] unit decrease	694,649 European ancestry individuals	NA	Body mass index (MTAG)	36376304
rs3923783	17	1939895	rs3923783-A	RTN4RL1	intron_variant	0.1784	4e-23	0.0222	[0.018-0.027] unit decrease	374,756 European ancestry male individuals	NA	Body mass index	30239722
rs3923783	17	1939895	rs3923783-A	RTN4RL1	intron_variant	0.1784	4e-23	0.0222	[0.018-0.027] unit decrease	806,834 European ancestry individuals	NA	Body mass index	30239722
chr19:19349732			chr19:19349732-C			0.0708	4e-23	0.0459	[0.037-0.055] IU/L increase	388,865 European ancestry individuals	NA	Aspartate aminotransferase levels x BMI interaction	34184762
rs9940128	16	53766842	rs9940128-A	FTO	intron_variant	0.44	4e-23	0.083	[0.067-0.099] unit increase	Up to 13,627 European ancestry individuals	Up to 16,253 European ancestry individuals	Body mass index	23669352
rs2104332	6	35201931	rs2104332-G	TCP11 - SCUBE3	regulatory_region_variant	NR	4e-23	0.0173	[0.014-0.021] unit increase	1,122,049 European ancestry individuals	NA	Body mass index	36581621
rs543874	1	177920345	rs543874-G	LINC01741 - SEC16B	upstream_gene_variant	0.19	4e-23	0.22	[0.16-0.28] kg/m2 increase	Up to 123,865 European ancestry individuals	Up to 125,931 European ancestry individuals	Body mass index	20935630
rs3923783	17	1939895	rs3923783-A	RTN4RL1	intron_variant	NR	5e-23	0.02196	[0.018-0.026] unit decrease	694,649 European ancestry individuals	NA	Body mass index (MTAG)	36376304
rs7599312	2	212548507	rs7599312-A	ERBB4 - LINC01878	regulatory_region_variant	NR	5e-23	0.01776	[0.014-0.021] unit decrease	694,649 European ancestry individuals	NA	Body mass index (MTAG)	36376304
rs7903146	10	112998590	rs7903146-T	TCF7L2	intron_variant	NR	5e-23	0.01765	[0.014-0.021] unit decrease	694,649 European ancestry individuals	NA	Body mass index (MTAG)	36376304
rs2178899	6	31638979	rs2178899-A	PRRC2A - BAG6	intergenic_variant	0.8833	5e-23	0.0243	[0.019-0.029] unit increase	806,834 European ancestry individuals	NA	Body mass index	30239722
rs7845090	8	72537705	rs7845090-A	KCNB2	5_prime_UTR_variant	0.7029	5e-23	0.0207	[0.017-0.025] unit decrease	434,794 European ancestry female individuals	NA	Body mass index	30239722
rs9595908	13	32610151	rs9595908-T	PDS5B	intron_variant	NR	5e-23	0.016	[NR] unit decrease	315,347 European ancestry individuals, 8,322 Hispanic/Latino individuals, 7,290 East Asian ancestry individuals, 3,069 African American individuals, 459 South Asian ancestry individuals	431,743 European ancestry individuals, 9,275 South Asian ancestry individuals, 8,261 African British individuals, 1,822 East Asian ancestry individuals, 7,620 individuals	Body mass index	30108127
rs2894342	6	33806617	rs2894342-C	MLN - LINC01016	upstream_gene_variant	NR	5e-23	0.0156	[0.012-0.019] unit increase	1,122,049 European ancestry individuals	NA	Body mass index	36581621
rs998584	6	43790159	rs998584-C	VEGFA - LINC02537	downstream_gene_variant	NR	5e-23	0.0135	[0.011-0.016] unit increase	1,122,049 European ancestry individuals	NA	Body mass index	36581621
rs2241423	15	67794500	rs2241423-A	MAP2K5	intron_variant	0.215263645020958	5e-23	0.03273353	unit decrease	up to 309,889 European ancestry individuals	NA	Body mass index	26426971
rs522110	10	98013128	rs522110-?	CRTAC1	intron_variant	NR	6e-23			457,822 European ancestry individuals	NA	Body mass index	31669095
rs939584	2	621558	rs939584-T	LINC01875 - TMEM18	intergenic_variant	0.897	6e-23	0.056	[0.044-0.068] unit increase	up to 72,390 Japanese ancestry women, up to 85,894 Japanese ancestry men	up to 10,048 Japanese ancestry women, up to 5,098 Japanese ancestry men, up to 181,999 European ancestry women, up to 140,155 European ancestry controls	Body mass index	28892062
rs505802	11	64589600	rs505802-C	SLC22A11 - SLC22A12	upstream_gene_variant	NR	6e-23	0.0145	[0.012-0.017] unit decrease	1,122,049 European ancestry individuals	NA	Body mass index	36581621
rs8097672	18	1839600	rs8097672-T	LINC00470 - AIDAP3	intron_variant	NR	6e-23	0.0215	[0.017-0.026] unit increase	1,122,049 European ancestry individuals	NA	Body mass index	36581621
rs11065987	12	111634620	rs11065987-G	ATXN2-AS - BRAP	intergenic_variant	NR	6e-23	0.0133	[0.011-0.016] unit decrease	1,122,049 European ancestry individuals	NA	Body mass index	36581621
rs11583200	1	50094148	rs11583200-C	ELAVL4	intron_variant	NR	6e-23	0.0148	[0.012-0.018] unit increase	1,122,049 European ancestry individuals	NA	Body mass index	36581621
rs1296328	4	136162038	rs1296328-?	RNU1-89P - TERF1P3	intron_variant	NR	7e-23			approximately 458,000 European ancestry individuals	NA	Body mass index	30595370
rs1808629	8	72523729	rs1808629-A	RNA5SP271 - KCNB2	intergenic_variant	NR	7e-23	0.0217	[0.017-0.026] unit decrease	694,649 European ancestry individuals	NA	Body mass index (MTAG)	36376304
rs2299383	7	103778399	rs2299383-T	RELN	intron_variant	0.3982	7e-23	0.0162	[0.013-0.019] unit increase	806,834 European ancestry individuals	NA	Body mass index	30239722
rs2299383	7	103778399	rs2299383-T	RELN	intron_variant	0.3982	7e-23	0.0162	[0.013-0.019] unit increase	434,794 European ancestry female individuals	NA	Body mass index	30239722
rs6857	19	44888997	rs6857-?	NECTIN2	3_prime_UTR_variant	NR	7e-23			457,822 European ancestry individuals	NA	Body mass index	31669095
rs7027304	9	126646011	rs7027304-C	LMX1B	intron_variant	NR	7e-23	0.0137	[0.011-0.016] unit decrease	1,122,049 European ancestry individuals	NA	Body mass index	36581621
rs11676272	2	24918669	rs11676272-G	ADCY3	missense_variant	0.46	7e-23	0.068	[0.054-0.082] unit increase	34,744 European ancestry children	11,313 European ancestry children	Childhood body mass index	26604143
rs10938397	4	45180510	rs10938397-A	PRDX4P1 - THAP12P9	intergenic_variant	0.5821	7e-23			98,173 European ancestry women, 64,373 European ancestry men, 5,829 European ancestry individuals, 10,500 African American/Afro-Caribbean ancestry women, 2,706 African American/Afro-Caribbean ancestry men, 1,030 Indian Asian ancestry women, 7,648 Indian Asian ancestry men, 1,793 Filipino ancestry women, 2,944 Hispanic/Latino ancestry women, 1,764 Hispanic/Latino ancestry men	21,496 European ancestry women, 24,385 European ancestry men, 118,364 European ancestry individuals, 2,326 African American/Afro-Caribbean ancestry women, 855 African American/Afro-Caribbean ancestry men	Body mass index (joint analysis main effects and smoking interaction)	28443625
rs543874	1	177920345	rs543874-?	LINC01741 - SEC16B	upstream_gene_variant	NR	7e-23			2,518 African American women, 86,278 European ancestry women, 1,773 Filipino ancestry women, 1,030 Indian ancestry women, 1,457 African American men, 55,137 European ancestry men, 7,648 Indian ancestry men, 5,527 European ancestry individuals	6,244 African American women, 17,531 European ancestry women, 329 African American men, 19,956 European ancestry men	Body mass index (joint analysis main effects and physical activity interaction)	28448500
rs2478879	6	51288190	rs2478879-A	FTH1P5 - PKHD1	intergenic_variant	NR	8e-23	0.017085	[0.014-0.02] unit increase	694,649 European ancestry individuals	NA	Body mass index (MTAG)	36376304
rs768023	6	108554799	rs768023-A	AFG1L - FOXO3	intron_variant	NR	8e-23	0.016101	[0.013-0.019] unit increase	694,649 European ancestry individuals	NA	Body mass index (MTAG)	36376304
rs4906263	14	102782790	rs4906263-C	TRAF3	intron_variant	0.6562	8e-23	0.0176	[0.014-0.021] unit decrease	806,834 European ancestry individuals	NA	Body mass index	30239722
rs1106908	17	36586165	rs1106908-A	GGNBP2, GGNBP2	synonymous_variant	0.4454	8e-23	0.0161	[0.013-0.019] unit decrease	806,834 European ancestry individuals	NA	Body mass index	30239722
rs4906263	14	102782790	rs4906263-C	TRAF3	intron_variant	0.6562	8e-23	0.0176	[0.014-0.021] unit decrease	434,794 European ancestry female individuals	NA	Body mass index	30239722
rs4906263	14	102782790	rs4906263-C	TRAF3	intron_variant	0.6562	8e-23	0.0176	[0.014-0.021] unit decrease	374,756 European ancestry male individuals	NA	Body mass index	30239722
rs2384060	2	24912569	rs2384060-G	ADCY3	intron_variant	0.389048	9e-23	2014-01-01	[1.11-1.17]	1,456 British ancestry obese children, 6,460 European ancestry control adults	up to 7,526 British ancestry obese individuals, at least 4,405 obese individuals, up to 20,720 British ancestry controls, 61,166 controls	Obesity (extreme)	30677029
rs7853	8	9033304	rs7853-A	ERI1	3_prime_UTR_variant	NR	9e-23	0.0204	[0.016-0.024] unit decrease	694,649 European ancestry individuals	NA	Body mass index (MTAG)	36376304
rs3828137	1	177951619	rs3828137-A	SEC16B, CRYZL2P-SEC16B	intron_variant	NR	9e-23	0.01607	[0.013-0.019] unit decrease	694,649 European ancestry individuals	NA	Body mass index (MTAG)	36376304
rs11496125	7	103777110	rs11496125-T	RELN	intron_variant	0.4053	9e-23	0.017	[0.014-0.02] unit increase	374,756 European ancestry male individuals	NA	Body mass index	30239722
rs9906944	17	49014058	rs9906944-T	IGF2BP1	intron_variant	0.3524	9e-23	0.0178	[0.014-0.021] unit decrease	434,794 European ancestry female individuals	NA	Body mass index	30239722
rs12599637	16	69559452	rs12599637-C	CYB5B - NFAT5	intergenic_variant	NR	9e-23	0.0237	[0.019-0.028] unit decrease	359,983 European ancestry individuals, 163,835 East Asian ancestry individuals	NA	Body mass index	34594039
rs4854344	2	638144	rs4854344-?	LINC01875 - TMEM18	regulatory_region_variant	NR	9e-23			2,518 African American women, 86,278 European ancestry women, 1,773 Filipino ancestry women, 1,030 Indian ancestry women, 1,457 African American men, 55,137 European ancestry men, 7,648 Indian ancestry men, 5,527 European ancestry individuals	6,244 African American women, 17,531 European ancestry women, 329 African American men, 19,956 European ancestry men	Body mass index (joint analysis main effects and physical activity interaction)	28448500
rs2199936	4	88124179	rs2199936-G	ABCG2	intron_variant	0.9	1e-22	0.323	[0.26-0.39] kg/m2 decrease	up to 5,529 European ancestry male individuals, up to 9,753 European ancestry female individuals	NA	Urate levels in lean individuals	25811787
rs2439823	10	98018469	rs2439823-?	CRTAC1	intron_variant	NR	1e-22			approximately 458,000 European ancestry individuals	NA	Body mass index	30595370
rs7161194	14	101062668	rs7161194-A	MIR377 - MIR541	upstream_gene_variant	NR	1e-22	0.016881	[0.014-0.02] unit increase	694,649 European ancestry individuals	NA	Body mass index (MTAG)	36376304
rs4482463	2	204511186	rs4482463-A	DSTNP5 - PARD3B	downstream_gene_variant	NR	1e-22	0.03136	[0.025-0.038] unit decrease	694,649 European ancestry individuals	NA	Body mass index (MTAG)	36376304
rs2199936	4	88124179	rs2199936-G	ABCG2	intron_variant	0.89	1e-22	0.243	[0.19-0.29] kg/m2 decrease	up to 10,058 European ancestry male individuals, up to 7,189 European ancestry female individuals	NA	Urate levels in overweight individuals	25811787
rs12936319	17	36603030	rs12936319-A	MRM1, MRM1	intron_variant	0.6015	1e-22	0.0171	[0.014-0.02] unit increase	374,756 European ancestry male individuals	NA	Body mass index	30239722
rs10221489	19	18716165	rs10221489-T	CRTC1	intron_variant	0.3366	1e-22	0.0177	[0.014-0.021] unit decrease	374,756 European ancestry male individuals	NA	Body mass index	30239722
rs7161194	14	101062668	rs7161194-A	MIR377 - MIR541	upstream_gene_variant	NR	1e-22	0.018	[NR] unit decrease	315,347 European ancestry individuals, 8,322 Hispanic/Latino individuals, 7,290 East Asian ancestry individuals, 3,069 African American individuals, 459 South Asian ancestry individuals	431,743 European ancestry individuals, 9,275 South Asian ancestry individuals, 8,261 African British individuals, 1,822 East Asian ancestry individuals, 7,620 individuals	Body mass index	30108127
rs1950436	14	25463379	rs1950436-G	OR7K1P - LINC02306	intergenic_variant	NR	1e-22	0.0208	[0.017-0.025] unit increase	359,983 European ancestry individuals, 163,835 East Asian ancestry individuals	NA	Body mass index	34594039
rs6001877	22	40316633	rs6001877-A	TNRC6B	intron_variant	NR	1e-22	0.0191	[0.015-0.023] unit decrease	359,983 European ancestry individuals, 163,835 East Asian ancestry individuals	NA	Body mass index	34594039
rs13073568	3	94312995	rs13073568-T	NSUN3 - ARMC10P1	intergenic_variant	NR	1e-22	0.019	[0.015-0.023] unit decrease	359,983 European ancestry individuals, 163,835 East Asian ancestry individuals	NA	Body mass index	34594039
rs117758180	18	60142512	rs117758180-C	RNU6-567P - RPS3AP49	intron_variant	NR	1e-22	0.0568	[0.045-0.068] unit decrease	1,122,049 European ancestry individuals	NA	Body mass index	36581621
rs4420638	19	44919689	rs4420638-?	APOC1 - APOC1P1	downstream_gene_variant	NR	1e-22			9,618 European ancestry individuals	19,796 European ancestry individuals	Age-related diseases, mortality and associated endophenotypes	27790247
rs687339	3	136213517	rs687339-T	MSL2 - PCCB	intergenic_variant	NR	2e-22	0.018509	[0.015-0.022] unit increase	694,649 European ancestry individuals	NA	Body mass index (MTAG)	36376304
rs4476935	7	113347595	rs4476935-T	SMIM30 - PPP1R3A	intergenic_variant	NR	2e-22	0.01676	[0.013-0.02] unit decrease	694,649 European ancestry individuals	NA	Body mass index (MTAG)	36376304
rs7164727	15	72801650	rs7164727-T	ADPGK-AS1 - NPM1P42	downstream_gene_variant	NR	2e-22	0.016903	[0.014-0.02] unit increase	694,649 European ancestry individuals	NA	Body mass index (MTAG)	36376304
rs2239647	14	32823537	rs2239647-A	AKAP6	synonymous_variant	NR	2e-22	0.01677	[0.013-0.02] unit increase	694,649 European ancestry individuals	NA	Body mass index (MTAG)	36376304
rs4303732	2	100213578	rs4303732-T	LINC01104	intron_variant	NR	2e-22	0.016996	[0.014-0.02] unit increase	694,649 European ancestry individuals	NA	Body mass index (MTAG)	36376304
rs4506565	10	112996282	rs4506565-A	TCF7L2	intron_variant	0.6992	2e-22	0.017	[0.014-0.02] unit increase	434,794 European ancestry female individuals	NA	Body mass index	30239722
rs2306593	17	36510707	rs2306593-T	MYO19, MYO19	intron_variant	0.4897	2e-22	0.0165	[0.013-0.02] unit decrease	434,794 European ancestry female individuals	NA	Body mass index	30239722
rs7588437	2	180710554	rs7588437-A	SCHLAP1	intron_variant	0.3664	2e-22	0.0165	[0.013-0.02] unit decrease	806,834 European ancestry individuals	NA	Body mass index	30239722
rs12431244	13	58056517	rs12431244-T	RNA5SP30 - NA	intergenic_variant	0.2441	2e-22	0.0195	[0.016-0.023] unit decrease	434,794 European ancestry female individuals	NA	Body mass index	30239722
rs7588437	2	180710554	rs7588437-A	SCHLAP1	intron_variant	0.3664	2e-22	0.0165	[0.013-0.02] unit decrease	434,794 European ancestry female individuals	NA	Body mass index	30239722
rs12475496	2	434668	rs12475496-?	LINC01865 - LINC01874	intergenic_variant	NR	2e-22			457,822 European ancestry individuals	NA	Body mass index	31669095
rs144847043	1	177861186	rs144847043-?	AP4B1-AS1 - SEC16B	intron_variant	NR	2e-22			457,822 European ancestry individuals	NA	Body mass index	31669095
rs543874	1	177920345	rs543874-G	LINC01741 - SEC16B	upstream_gene_variant	NR	2e-22	0.049	[0.039-0.059] unit increase	29,925 British ancestry cases, 89,763 British ancestry controls	NA	Body mass index	26961502
rs13107325	4	102267552	rs13107325-T	SLC39A8	missense_variant	0.0795	2e-22			472,402 European ancestry individuals, 16,962 East Asian, South Asian, Hispanic and African American ancestry individuals	NA	Body mass index and systole blood pressure (pairwise)	33619380
rs2980853	8	125466108	rs2980853-?	TRIB1 - NA	regulatory_region_variant	NR	2e-22			9,618 European ancestry individuals	19,796 European ancestry individuals	Age-related disease endophenotypes	27790247
rs11907932	20	52532117	rs11907932-G	LINC01524	intron_variant	NR	2e-22	0.0193	[0.015-0.023] unit decrease	359,983 European ancestry individuals, 163,835 East Asian ancestry individuals	NA	Body mass index	34594039
rs8192675	3	171007094	rs8192675-C	SLC2A2	intron_variant	NR	2e-22	0.0156	[0.012-0.019] unit increase	1,122,049 European ancestry individuals	NA	Body mass index	36581621
rs2694047	8	115738322	rs2694047-G	TRPS1	intron_variant	NR	2e-22	0.017	[0.014-0.02] unit increase	1,122,049 European ancestry individuals	NA	Body mass index	36581621
rs1330199	9	27760948	rs1330199-G	CTAGE12P - LINGO2	intergenic_variant	NR	2e-22	0.0133	[0.011-0.016] unit increase	1,122,049 European ancestry individuals	NA	Body mass index	36581621
rs427943	21	45150981	rs427943-C	ADARB1	intron_variant	NR	2e-22	0.015	[0.012-0.018] unit increase	1,122,049 European ancestry individuals	NA	Body mass index	36581621
rs8108738	19	18144549	rs8108738-G	MAST3, MAST3-AS1	missense_variant	NR	2e-22	0.0131	[0.011-0.016] unit increase	1,122,049 European ancestry individuals	NA	Body mass index	36581621
rs4854344	2	638144	rs4854344-T	LINC01875 - TMEM18	regulatory_region_variant	0.8228	2e-22	0.0678	[0.054-0.082] kg/m2 increase	2,518 African American women, 86,278 European ancestry women, 1,773 Filipino ancestry women, 1,030 Indian ancestry women, 1,457 African American men, 55,137 European ancestry men, 7,648 Indian ancestry men, 5,527 European ancestry individuals	6,244 African American women, 17,531 European ancestry women, 329 African American men, 19,956 European ancestry men	Body mass index	28448500
rs7103411	11	27678578	rs7103411-T	BDNF, BDNF-AS	intron_variant	0.7825	2e-22	0.0419	[0.033-0.05] kg/m2 increase	2,518 African American women, 86,278 European ancestry women, 1,773 Filipino ancestry women, 1,030 Indian ancestry women, 1,457 African American men, 55,137 European ancestry men, 7,648 Indian ancestry men, 5,527 European ancestry individuals	6,244 African American women, 17,531 European ancestry women, 329 African American men, 19,956 European ancestry men	Body mass index	28448500
rs2815752	1	72346757	rs2815752-A	RPL31P12 - NA	intron_variant	0.61	2e-22	0.13	[0.09-0.17] kg/m2 increase	Up to 123,865 European ancestry individuals	Up to 125,931 European ancestry individuals	Body mass index	20935630
rs10938397	4	45180510	rs10938397-G	PRDX4P1 - THAP12P9	intergenic_variant	0.436	2e-22	0.04	[0.032-0.048] kg/m2 increase	up to 104,666 European ancestry male individuals, up to 132,115 European ancestry female individuals, 370 African American male individuals, 517 African American female individuals, 512 Hispanic male individuals, 764 Hispanic female individuals	up to 48,274 European ancestry male individuals, up to 39,864 European ancestry female individuals, 2,441 African American or Afro-Caribbean male individuals, 6,314 African American or Afro-Caribbean female individuals, 919 Filipino male individuals, 828 Filipino female individuals, 205 Seychellois male individuals, 287 Seychellois female individuals, 2,964 South Asian ancestry male individuals, …	Body mass index	25673413
rs1516725	3	186106215	rs1516725-C	DGKG, ETV5	intron_variant	0.872	2e-22	0.045	[0.036-0.054] kg/m2 increase	up to 104,666 European ancestry male individuals, up to 132,115 European ancestry female individuals, 370 African American male individuals, 517 African American female individuals, 512 Hispanic male individuals, 764 Hispanic female individuals	up to 48,274 European ancestry male individuals, up to 39,864 European ancestry female individuals, 2,441 African American or Afro-Caribbean male individuals, 6,314 African American or Afro-Caribbean female individuals, 919 Filipino male individuals, 828 Filipino female individuals, 205 Seychellois male individuals, 287 Seychellois female individuals, 2,964 South Asian ancestry male individuals, …	Body mass index	25673413
rs12128108	1	49827749	rs12128108-T	AGBL4	intron_variant	0.2333	3e-22	0.0188	[0.015-0.023] unit increase	374,756 European ancestry male individuals	NA	Body mass index	30239722
rs1524445	7	113395778	rs1524445-T		regulatory_region_variant	0.4163	3e-22	0.0189	[0.015-0.023] unit decrease	434,794 European ancestry female individuals	NA	Body mass index	30239722
rs11676272	2	24918669	rs11676272-A	ADCY3	missense_variant	0.51411	3e-22	0.0887022	[0.07-0.107] unit decrease	24,551 European ancestry individuals	NA	BMI at 1 year old	35315439
rs4851287	2	100299310	rs4851287-G	LONRF2	missense_variant	NR	3e-22	0.0133	[0.011-0.016] unit decrease	1,122,049 European ancestry individuals	NA	Body mass index	36581621
rs11584600	1	178012425	rs11584600-G	CRYZL2P, CRYZL2P-SEC16B	intron_variant	NR	3e-22	0.0158	[0.013-0.019] unit decrease	1,122,049 European ancestry individuals	NA	Body mass index	36581621
rs7714420	5	75044502	rs7714420-C	GCNT4	intron_variant	NR	3e-22	0.0164	[0.013-0.02] unit decrease	1,122,049 European ancestry individuals	NA	Body mass index	36581621
rs7332115	13	32573411	rs7332115-G	N4BP2L2 - PDS5B	intergenic_variant	NR	3e-22	0.0131	[0.011-0.016] unit decrease	1,122,049 European ancestry individuals	NA	Body mass index	36581621
rs77586724	7	141851391	rs77586724-T	PRSS37 - OR9A3P	intergenic_variant	NR	4e-22	0.556	[0.44-0.67] unit decrease	2,163 Sub-Saharan African ancestry individuals	1,263 African American individuals	Leptin levels in overweight individuals	34620218
rs4516268	17	1943537	rs4516268-?	RTN4RL1	intron_variant	NR	4e-22			approximately 458,000 European ancestry individuals	NA	Body mass index	30595370
rs16945088	16	53778612	rs16945088-A	FTO	intron_variant	NR	4e-22	0.026839	[0.021-0.032] unit increase	694,649 European ancestry individuals	NA	Body mass index (MTAG)	36376304
rs3803286	14	102780133	rs3803286-A	TRAF3	intron_variant	NR	4e-22	0.01734	[0.014-0.021] unit increase	694,649 European ancestry individuals	NA	Body mass index (MTAG)	36376304
rs3822921	6	35089554	rs3822921-A	ANKS1A	3_prime_UTR_variant	NR	4e-22	0.024834	[0.02-0.03] unit increase	694,649 European ancestry individuals	NA	Body mass index (MTAG)	36376304
rs4790292	17	1921011	rs4790292-?	RPA1 - RTN4RL1	intergenic_variant	NR	4e-22			457,822 European ancestry individuals	NA	Body mass index	31669095
rs11668500	19	18725864	rs11668500-?	CRTC1	intron_variant	NR	4e-22			457,822 European ancestry individuals	NA	Body mass index	31669095
rs10774625	12	111472415	rs10774625-G	ATXN2	intron_variant	0.5229	4e-22			472,402 European ancestry individuals, 16,962 East Asian, South Asian, Hispanic and African American ancestry individuals	NA	Body mass index and systole blood pressure (pairwise)	33619380
rs10929925	2	6015425	rs10929925-C	SILC1 - LINC01247	intergenic_variant	NR	4e-22	0.0142	[0.011-0.017] unit increase	1,122,049 European ancestry individuals	NA	Body mass index	36581621
rs3098843	1	190308576	rs3098843-G	BRINP3	intron_variant	NR	4e-22	0.0186	[0.015-0.022] unit decrease	359,983 European ancestry individuals, 163,835 East Asian ancestry individuals	NA	Body mass index	34594039
rs4889782	17	80666710	rs4889782-C	RPTOR	intron_variant	NR	4e-22	0.0157	[0.013-0.019] unit increase	1,122,049 European ancestry individuals	NA	Body mass index	36581621
rs79113395	1	1659060	rs79113395-G	CDK11B - SLC35E2B	upstream_gene_variant	NR	4e-22	0.0182	[0.014-0.022] unit increase	1,122,049 European ancestry individuals	NA	Body mass index	36581621
rs1558902	16	53769662	rs1558902-A	FTO	intron_variant	0.4028	4e-22	0.0938	[0.075-0.113] kg/m2 increase	19,883 European ancestry women, up to 16,928 European ancestry men, up to 973 European ancestry individuals, 1,701 African American/Afro-Caribbean ancestry women, 903 African American/Afro-Caribbean ancestry men, 10 Indian Asian ancestry women, 957 Indian Asian ancestry men, 267 Filipino ancestry women, 475 Hispanic/Latino ancestry women, 446 Hispanic/Latino ancestry men	5,485 European ancestry women, 6,471 European ancestry men, 13,416 European ancestry individuals, 253 African American/Afro-Caribbean ancestry women, 208 African American/Afro-Caribbean ancestry men	BMI in smokers	28443625
rs13021737	2	632348	rs13021737-G	LINC01875 - TMEM18	intergenic_variant	0.828	4e-22	0.052	[0.041-0.063] kg/m2 increase	up to 104,666 European ancestry male individuals, up to 132,115 European ancestry female individuals, 370 African American male individuals, 517 African American female individuals, 512 Hispanic male individuals, 764 Hispanic female individuals	up to 48,274 European ancestry male individuals, up to 39,864 European ancestry female individuals, 2,441 African American or Afro-Caribbean male individuals, 6,314 African American or Afro-Caribbean female individuals, 919 Filipino male individuals, 828 Filipino female individuals, 205 Seychellois male individuals, 287 Seychellois female individuals, 2,964 South Asian ancestry male individuals, …	Body mass index	25673413
rs12149832	16	53808996	rs12149832-A	FTO	intron_variant	0.20	5e-22	0.073	[0.057-0.089] unit increase	26,620 Japanese ancestry individuals	35,625 East Asian ancestry individuals	Body mass index (SNP x SNP interaction)	22344221
chr19:19349732			chr19:19349732-C			0.0708	5e-22	0.0422	[0.034-0.051] IU/L increase	388,865 European ancestry individuals	NA	Alanine aminotransferase levels x BMI interaction	34184762
rs4481184	3	185787999	rs4481184-C	IGF2BP2	intron_variant	0.6958	5e-22			418,152 European ancestry individuals, 31,291 East Asian, South Asian, Hispanic and African American ancestry individuals	NA	Body mass index and type 2 diabetes (pairwise)	33619380
rs4854349	2	647861	rs4854349-C	NA - TMEM18	intergenic_variant	0.83	5e-22	0.09	[0.072-0.108] unit increase	34,744 European ancestry children	11,313 European ancestry children	Childhood body mass index	26604143
rs11030104	11	27662970	rs11030104-A	BDNF-AS, BDNF	intron_variant	0.7872	5e-22	0.0403	[0.032-0.049] kg/m2 increase	98,173 European ancestry women, 64,373 European ancestry men, 5,829 European ancestry individuals, 10,500 African American/Afro-Caribbean ancestry women, 2,706 African American/Afro-Caribbean ancestry men, 1,030 Indian Asian ancestry women, 7,648 Indian Asian ancestry men, 1,793 Filipino ancestry women, 2,944 Hispanic/Latino ancestry women, 1,764 Hispanic/Latino ancestry men	21,496 European ancestry women, 24,385 European ancestry men, 118,364 European ancestry individuals, 2,326 African American/Afro-Caribbean ancestry women, 855 African American/Afro-Caribbean ancestry men	BMI (adjusted for smoking behaviour)	28443625
rs12969709	18	60192330	rs12969709-A	RNU4-17P - NA	intergenic_variant	0.2598	5e-22	0.0548	[0.044-0.066] kg/m2 increase	1,957 African American women, 1,773 Filipino ancestry women, 305 Indian ancestry women, 67,609 European ancestry women, 1,206 African American men, 2,029 Indian ancestry men, 43,399 European ancestry men, at least 4,819 European ancestry individuals	4,807 African American women, 12,347 European ancestry women, 265 African American men, 14,540 European ancestry men	Body mass index in physically active individuals	28448500
rs2685230	2	437664	rs2685230-A	LINC01865 - LINC01874	intergenic_variant	NR	6e-22	0.01601	[0.013-0.019] unit decrease	694,649 European ancestry individuals	NA	Body mass index (MTAG)	36376304
rs17378915	1	77338557	rs17378915-G	AK5	intron_variant	NR	6e-22	0.0192	[0.015-0.023] unit increase	1,122,049 European ancestry individuals	NA	Body mass index	36581621
rs9939450	16	28290166	rs9939450-C	SBK1	intron_variant	NR	6e-22	0.0148	[0.012-0.018] unit decrease	1,122,049 European ancestry individuals	NA	Body mass index	36581621
rs713586	2	24935139	rs713586-C	ADCY3 - DNAJC27	intergenic_variant	0.47	6e-22	0.14	[0.10-0.18] kg/m2 increase	Up to 123,865 European ancestry individuals	Up to 125,931 European ancestry individuals	Body mass index	20935630
rs10883027	10	98038477	rs10883027-C	CRTAC1 - R3HCC1L	TF_binding_site_variant	0.5233	7e-22	0.0165	[0.013-0.02] unit decrease	374,756 European ancestry male individuals	NA	Body mass index	30239722
rs2439823	10	98018469	rs2439823-A	CRTAC1	intron_variant	0.4514	7e-22	0.0165	[0.013-0.02] unit decrease	806,834 European ancestry individuals	NA	Body mass index	30239722
rs2916577	5	107981162	rs2916577-A	FBXL17	intron_variant	0.849	7e-22	0.0224	[0.018-0.027] unit increase	434,794 European ancestry female individuals	NA	Body mass index	30239722
rs7730898	5	171032671	rs7730898-A	RANBP17	intron_variant	NR	7e-22	0.017	[NR] unit increase	315,347 European ancestry individuals, 8,322 Hispanic/Latino individuals, 7,290 East Asian ancestry individuals, 3,069 African American individuals, 459 South Asian ancestry individuals	431,743 European ancestry individuals, 9,275 South Asian ancestry individuals, 8,261 African British individuals, 1,822 East Asian ancestry individuals, 7,620 individuals	Body mass index	30108127
rs571312	18	60172536	rs571312-A	RNU4-17P - MC4R	intergenic_variant	0.2365	7e-22	0.065	[0.052-0.078] kg/m2 increase	2,518 African American women, 86,278 European ancestry women, 1,773 Filipino ancestry women, 1,030 Indian ancestry women, 1,457 African American men, 55,137 European ancestry men, 7,648 Indian ancestry men, 5,527 European ancestry individuals	6,244 African American women, 17,531 European ancestry women, 329 African American men, 19,956 European ancestry men	Body mass index	28448500
rs2968487	1	96421814	rs2968487-T	UBE2WP1 - EEF1A1P11	regulatory_region_variant	0.2772	8e-22	0.0176	[0.014-0.021] unit increase	806,834 European ancestry individuals	NA	Body mass index	30239722
rs2968487	1	96421814	rs2968487-T	UBE2WP1 - EEF1A1P11	regulatory_region_variant	0.2772	8e-22	0.0176	[0.014-0.021] unit increase	434,794 European ancestry female individuals	NA	Body mass index	30239722
rs16952522	16	53773586	rs16952522-?	FTO	intron_variant	NR	8e-22			457,822 European ancestry individuals	NA	Body mass index	31669095
rs9368222	6	20686765	rs9368222-?	CDKAL1	intron_variant	0.27	8e-22	0.024	[0.02-0.028] unit decrease	up to 72,390 Japanese ancestry women, up to 85,894 Japanese ancestry men	up to 10,048 Japanese ancestry women, up to 5,098 Japanese ancestry men, up to 181,999 European ancestry women, up to 140,155 European ancestry controls	Body mass index	28892062
rs4665766	2	25143261	rs4665766-T	EFR3B	intron_variant	NR	8e-22	0.0174	[0.014-0.021] unit decrease	1,122,049 European ancestry individuals	NA	Body mass index	36581621
rs12454712	18	63178651	rs12454712-C	BCL2	intron_variant	NR	8e-22	0.015	[0.012-0.018] unit increase	1,122,049 European ancestry individuals	NA	Body mass index	36581621
rs11160119	14	93465912	rs11160119-A	UNC79, UNC79	intron_variant	0.4111	9e-22	0.0186	[0.015-0.022] unit decrease	374,756 European ancestry male individuals	NA	Body mass index	30239722
rs563296	10	98012647	rs563296-A	CRTAC1	intron_variant	0.5574	9e-22	0.0168	[0.013-0.02] unit increase	434,794 European ancestry female individuals	NA	Body mass index	30239722
rs3808477	8	115658120	rs3808477-T	TRPS1	intron_variant	0.274	9e-22	0.0182	[0.014-0.022] unit decrease	806,834 European ancestry individuals	NA	Body mass index	30239722
rs540742	1	78119402	rs540742-C	GIPC2	missense_variant	NR	9e-22	0.0152	[0.012-0.018] unit decrease	1,122,049 European ancestry individuals	NA	Body mass index	36581621
rs2239647	14	32823537	rs2239647-?	AKAP6	synonymous_variant	NR	1e-21			approximately 458,000 European ancestry individuals	NA	Body mass index	30595370
rs2694047	8	115738322	rs2694047-?	TRPS1	intron_variant	NR	1e-21			approximately 458,000 European ancestry individuals	NA	Body mass index	30595370
rs6905544	6	97963755	rs6905544-A	MMS22L - MIR2113	intron_variant	NR	1e-21	0.01645	[0.013-0.02] unit decrease	694,649 European ancestry individuals	NA	Body mass index (MTAG)	36376304
rs1573399	18	60053105	rs1573399-A	RNU6-567P - RPS3AP49	regulatory_region_variant	NR	1e-21	0.016624	[0.013-0.02] unit increase	694,649 European ancestry individuals	NA	Body mass index (MTAG)	36376304
rs645040	3	136207780	rs645040-T	MSL2 - PCCB	upstream_gene_variant	0.7703	1e-21	0.0186	[0.015-0.022] unit increase	374,756 European ancestry male individuals	NA	Body mass index	30239722
rs1019612	2	180737799	rs1019612-T	SCHLAP1	intron_variant	0.6639	1e-21	0.0172	[0.014-0.021] unit increase	374,756 European ancestry male individuals	NA	Body mass index	30239722
rs4876611	8	115659621	rs4876611-?	TRPS1	intron_variant	NR	1e-21			457,822 European ancestry individuals	NA	Body mass index	31669095
rs12375196	7	103776094	rs12375196-?	RELN	intron_variant	NR	1e-21			457,822 European ancestry individuals	NA	Body mass index	31669095
rs7582535	2	409112	rs7582535-?	LINC01865 - LINC01874	intron_variant	NR	1e-21			457,822 European ancestry individuals	NA	Body mass index	31669095
rs4776990	15	67845026	rs4776990-C	RNU6-1 - PIAS1	intron_variant	0.4439	1e-21	0.0283	[0.022-0.034] unit decrease	195,070 Taiwanese ancestry, Japanese ancestry individuals, 334,487 European ancestry, Latino, East Asian ancestry, African American, South Asian ancestry individuals, 361,194 individuals	NA	Body mass index	35051171
rs543874	1	177920345	rs543874-A	LINC01741 - SEC16B	upstream_gene_variant		1e-21	0.0091	[0.0071-0.0111] unit decrease	35,606 African American individuals, 26,048 Hispanic/Latino individuals, 22,466 Asian or Native Hawaiian ancestry individuals, 17,859 European ancestry individuals, 535 Native American individuals	NA	Body mass index	29381148
rs9651614	11	43828363	rs9651614-T	HSD17B12	non_coding_transcript_exon_variant	NR	1e-21	0.0198	[0.016-0.024] unit decrease	359,983 European ancestry individuals, 163,835 East Asian ancestry individuals	NA	Body mass index	34594039
rs146494938	9	16721923	rs146494938-G	BNC2	intron_variant	NR	1e-21	0.0223	[0.018-0.027] unit increase	359,983 European ancestry individuals, 163,835 East Asian ancestry individuals	NA	Body mass index	34594039
rs2234458	11	65871903	rs2234458-C	EFEMP2	non_coding_transcript_exon_variant	NR	1e-21	0.0165	[0.013-0.02] unit increase	1,122,049 European ancestry individuals	NA	Body mass index	36581621
rs41290587	5	151666362	rs41290587-C	SPARC	missense_variant	NR	1e-21	0.079	[0.063-0.095] unit decrease	1,122,049 European ancestry individuals	NA	Body mass index	36581621
rs2010281	14	103395985	rs2010281-G	MARK3	intron_variant	NR	1e-21	0.0145	[0.012-0.017] unit increase	1,122,049 European ancestry individuals	NA	Body mass index	36581621
rs6561987	13	58820185	rs6561987-C	DNAJA1P1 - HMGN2P39	intergenic_variant	NR	1e-21	0.0174	[0.014-0.021] unit increase	1,122,049 European ancestry individuals	NA	Body mass index	36581621
rs2168711	18	60181298	rs2168711-C	RNU4-17P - MC4R	intergenic_variant	0.199531	2e-21	2027-01-01	[1.21-1.33]	1,456 British ancestry obese children, 1,471 European ancestry thin adults	up to 7,526 British ancestry obese individuals, 7,962 obese individuals, up to 3,532 British ancestry thin individuals, 8,106 thin individuals	Obese vs. thin	30677029
rs2234458	11	65871903	rs2234458-?	EFEMP2	non_coding_transcript_exon_variant	NR	2e-21			approximately 458,000 European ancestry individuals	NA	Body mass index	30595370
rs9569808	13	58057391	rs9569808-A	RNA5SP30 - LINC02338	intergenic_variant	NR	2e-21	0.018761	[0.015-0.023] unit increase	694,649 European ancestry individuals	NA	Body mass index (MTAG)	36376304
rs7588437	2	180710554	rs7588437-A	SCHLAP1	intron_variant	NR	2e-21	0.0158	[0.013-0.019] unit decrease	694,649 European ancestry individuals	NA	Body mass index (MTAG)	36376304
rs17724992	19	18344015	rs17724992-A	PGPEP1	intron_variant	NR	2e-21	0.016995	[0.013-0.02] unit increase	694,649 European ancestry individuals	NA	Body mass index (MTAG)	36376304
rs9320823	6	97981461	rs9320823-T	MMS22L - MIR2113	intron_variant	0.4118	2e-21	0.0165	[0.013-0.02] unit decrease	806,834 European ancestry individuals	NA	Body mass index	30239722
rs901630	6	98091643	rs901630-T	MIR2113 - EIF4EBP2P3	intron_variant	0.4135	2e-21	0.0157	[0.012-0.019] unit decrease	434,794 European ancestry female individuals	NA	Body mass index	30239722
rs39654	3	173377333	rs39654-A	SPATA16 - NLGN1	intergenic_variant	0.4513	2e-21	0.0163	[0.013-0.02] unit decrease	806,834 European ancestry individuals	NA	Body mass index	30239722
rs11751804	6	51280796	rs11751804-?		intergenic_variant	NR	2e-21			457,822 European ancestry individuals	NA	Body mass index	31669095
rs2767486	1	65525520	rs2767486-G	LEPR	intron_variant	0.16079	2e-21	0.162	[0.13-0.2] unit increase	8,017 Norwegian ancestry individuals	4,516 Norwegian ancestry individuals	BMI at 6 months old	31575865
rs9649187	7	77053418	rs9649187-?	SPDYE18	intron_variant	NR	2e-21			457,822 European ancestry individuals	NA	Body mass index	31669095
rs79131845	18	60343663	rs79131845-?	RNU4-17P - MC4R	intron_variant	NR	2e-21			457,822 European ancestry individuals	NA	Body mass index	31669095
rs4759229	12	56080696	rs4759229-A	ERBB3	intron_variant	NR	2e-21			28,862 European ancestry cases, 422,048 European ancestry controls, 6,912 European ancestry individuals	NA	Nonatopic asthma and/or BMI	31669095
rs73125247	5	75048667	rs73125247-?	GCNT4	intron_variant	NR	2e-21			457,822 European ancestry individuals	NA	Body mass index	31669095
rs7138803	12	49853685	rs7138803-A	BCDIN3D - RPL35AP28	intergenic_variant	0.34	2e-21	0.023	[0.019-0.027] unit increase	up to 72,390 Japanese ancestry women, up to 85,894 Japanese ancestry men	up to 10,048 Japanese ancestry women, up to 5,098 Japanese ancestry men, up to 181,999 European ancestry women, up to 140,155 European ancestry controls	Body mass index	28892062
rs57508503	16	20248613	rs57508503-A	SNRPEP3 - GP2	intergenic_variant	NR	2e-21	0.0251	[0.02-0.03] unit decrease	359,983 European ancestry individuals, 163,835 East Asian ancestry individuals	NA	Body mass index	34594039
rs2754087	14	25420133	rs2754087-T	OR7K1P - LINC02306	intergenic_variant	NR	2e-21	0.0144	[0.011-0.017] unit decrease	1,122,049 European ancestry individuals	NA	Body mass index	36581621
rs2206734	6	20694653	rs2206734-C	CDKAL1	intron_variant	NR	2e-21	0.0164	[0.013-0.02] unit increase	1,122,049 European ancestry individuals	NA	Body mass index	36581621
rs599148	18	60474274	rs599148-G	MC4R - MRPS5P4	intron_variant	NR	2e-21	0.0441	[0.035-0.053] unit increase	1,122,049 European ancestry individuals	NA	Body mass index	36581621
rs29941	19	33818627	rs29941-G	KCTD15 - SUNO1	downstream_gene_variant	NR	2e-21	0.0135	[0.011-0.016] unit increase	1,122,049 European ancestry individuals	NA	Body mass index	36581621
rs10182181	2	24927427	rs10182181-G	ADCY3 - DNAJC27	intergenic_variant	NR	2e-21			34,744 European ancestry children	11,313 European ancestry children	Childhood body mass index	26604143
rs11676272	2	24918669	rs11676272-G	ADCY3	missense_variant	0.46	2e-21	0.075	[0.059-0.091] unit increase	39,620 European ancestry individuals	NA	Childhood body mass index	33045005
rs633715	1	177883445	rs633715-C	LINC01741 - SEC16B	intron_variant	0.19810000000000005	2e-21	0.0505	[0.04-0.061] kg/m2 increase	1,957 African American women, 1,773 Filipino ancestry women, 305 Indian ancestry women, 67,609 European ancestry women, 1,206 African American men, 2,029 Indian ancestry men, 43,399 European ancestry men, at least 4,819 European ancestry individuals	4,807 African American women, 12,347 European ancestry women, 265 African American men, 14,540 European ancestry men	Body mass index in physically active individuals	28448500
rs4077410	16	29986879	rs4077410-G	TAOK2	synonymous_variant	0.5114000000000001	2e-21	0.0165	[0.013-0.02] unit increase	up to 449,889 European ancestry individuals, up to 29,398 South Asian ancestry individuals, up to 27,610 African American individuals, up to 8,839 East Asian individuals, up to 10,772 Hispanic ancestry individuals	up to 196,766 European ancestry individuals	Body mass index	29273807
rs10938397	4	45180510	rs10938397-G	PRDX4P1 - THAP12P9	intergenic_variant	0.4224	2e-21	0.0347	[0.028-0.042] kg/m2 increase	2,518 African American women, 86,278 European ancestry women, 1,773 Filipino ancestry women, 1,030 Indian ancestry women, 1,457 African American men, 55,137 European ancestry men, 7,648 Indian ancestry men, 5,527 European ancestry individuals	6,244 African American women, 17,531 European ancestry women, 329 African American men, 19,956 European ancestry men	Body mass index	28448500
rs7103411	11	27678578	rs7103411-?	BDNF, BDNF-AS	intron_variant	NR	2e-21			2,518 African American women, 86,278 European ancestry women, 1,773 Filipino ancestry women, 1,030 Indian ancestry women, 1,457 African American men, 55,137 European ancestry men, 7,648 Indian ancestry men, 5,527 European ancestry individuals	6,244 African American women, 17,531 European ancestry women, 329 African American men, 19,956 European ancestry men	Body mass index (joint analysis main effects and physical activity interaction)	28448500
rs7161194	14	101062668	rs7161194-?	MIR377 - MIR541	upstream_gene_variant	NR	3e-21			approximately 458,000 European ancestry individuals	NA	Body mass index	30595370
rs3803286	14	102780133	rs3803286-?	TRAF3	intron_variant	NR	3e-21			approximately 458,000 European ancestry individuals	NA	Body mass index	30595370
rs1441264	13	79006784	rs1441264-?	CCT5P2 - NIPA2P5	intergenic_variant	NR	3e-21			approximately 458,000 European ancestry individuals	NA	Body mass index	30595370
rs1477199	16	53678223	rs1477199-A	RPGRIP1L	intron_variant	NR	3e-21	0.02082	[0.017-0.025] unit decrease	694,649 European ancestry individuals	NA	Body mass index (MTAG)	36376304
rs1428121	5	154167935	rs1428121-A	MFAP3	intron_variant	0.5649	3e-21	0.0162	[0.013-0.02] unit decrease	374,756 European ancestry male individuals	NA	Body mass index	30239722
rs247975	3	173389653	rs247975-T	SPATA16 - NLGN1	intergenic_variant	0.4648	3e-21	0.0163	[0.013-0.02] unit decrease	434,794 European ancestry female individuals	NA	Body mass index	30239722
rs10044136	5	154167248	rs10044136-C	MFAP3	intron_variant	0.565	3e-21	0.0162	[0.013-0.02] unit decrease	806,834 European ancestry individuals	NA	Body mass index	30239722
rs13107325	4	102267552	rs13107325-C	SLC39A8	missense_variant	NR	3e-21	0.051	[NR] unit decrease	315,347 European ancestry individuals, 8,322 Hispanic/Latino individuals, 7,290 East Asian ancestry individuals, 3,069 African American individuals, 459 South Asian ancestry individuals	431,743 European ancestry individuals, 9,275 South Asian ancestry individuals, 8,261 African British individuals, 1,822 East Asian ancestry individuals, 7,620 individuals	Body mass index	30108127
rs10798580	1	177895419	rs10798580-?	LINC01741 - SEC16B	intron_variant	NR	3e-21			457,822 European ancestry individuals	NA	Body mass index	31669095
rs11755266	6	35194364	rs11755266-?	TCP11 - SCUBE3	intergenic_variant	NR	3e-21			457,822 European ancestry individuals	NA	Body mass index	31669095
rs12468863	2	26717426	rs12468863-C	KCNK3	intron_variant	NR	3e-21	0.014	[0.011-0.017] unit increase	1,122,049 European ancestry individuals	NA	Body mass index	36581621
rs17770336	9	28414627	rs17770336-T	LINGO2	intron_variant	NR	3e-21	0.0201	[0.016-0.024] unit increase	359,983 European ancestry individuals, 163,835 East Asian ancestry individuals	NA	Body mass index	34594039
rs9540493	13	65631572	rs9540493-G	STARP1 - HNRNPA3P5	intergenic_variant	NR	3e-21	0.0142	[0.011-0.017] unit decrease	1,122,049 European ancestry individuals	NA	Body mass index	36581621
rs1893514	18	60020341	rs1893514-G	RNU6-567P - RPS3AP49	upstream_gene_variant	NR	3e-21	0.0161	[0.013-0.019] unit increase	1,122,049 European ancestry individuals	NA	Body mass index	36581621
rs2191349	7	15024684	rs2191349-T	GTF3AP5 - NA	intergenic_variant	0.5315	3e-21	2.0E-4	[-0.00111-0.00151] unit increase	Up to 58,074 European ancestry individuals	Up tp 38,422 European ancestry individuals	Fasting blood glucose (BMI interaction)	22581228
rs12444979	16	19922278	rs12444979-C	GPRC5B - GPR139	intergenic_variant	0.87	3e-21	0.17	[0.11-0.23] kg/m2 increase	Up to 123,865 European ancestry individuals	Up to 125,931 European ancestry individuals	Body mass index	20935630
rs2396625	7	113388579	rs2396625-?	SMIM30 - PPP1R3A	intergenic_variant	NR	4e-21			approximately 458,000 European ancestry individuals	NA	Body mass index	30595370
rs10112085	8	76250459	rs10112085-T	HNF4G - RNU2-54P	intron_variant	NR	4e-21	0.01616	[0.013-0.02] unit increase	694,649 European ancestry individuals	NA	Body mass index (MTAG)	36376304
rs1296328	4	136162038	rs1296328-A	RNU1-89P - TERF1P3	intron_variant	NR	4e-21	0.016114	[0.013-0.019] unit increase	694,649 European ancestry individuals	NA	Body mass index (MTAG)	36376304
rs13191362	6	162612318	rs13191362-A	PRKN	intron_variant	0.8572	4e-21	0.0235	[0.019-0.028] unit increase	374,756 European ancestry male individuals	NA	Body mass index	30239722
rs2721965	8	115649811	rs2721965-A	TRPS1	intron_variant	0.6689	4e-21	0.017	[0.013-0.021] unit increase	434,794 European ancestry female individuals	NA	Body mass index	30239722
rs13191362	6	162612318	rs13191362-A	PRKN	intron_variant	0.8572	4e-21	0.0235	[0.019-0.028] unit increase	806,834 European ancestry individuals	NA	Body mass index	30239722
rs13191362	6	162612318	rs13191362-A	PRKN	intron_variant	0.8572	4e-21	0.0235	[0.019-0.028] unit increase	434,794 European ancestry female individuals	NA	Body mass index	30239722
rs394608	21	45161883	rs394608-?	ADARB1	intron_variant	NR	4e-21			457,822 European ancestry individuals	NA	Body mass index	31669095
rs1805123	7	150948446	rs1805123-G	KCNH2	missense_variant	NR	4e-21	0.0146	[0.012-0.018] unit decrease	1,122,049 European ancestry individuals	NA	Body mass index	36581621
rs2574750	14	79412984	rs2574750-T	NRXN3	intron_variant	NR	4e-21	0.0141	[0.011-0.017] unit increase	1,122,049 European ancestry individuals	NA	Body mass index	36581621
rs9941349	16	53791576	rs9941349-?	FTO	intron_variant	NR	4e-21	0.06895291	[0.055-0.083] unit increase	17,127 African American individuals, 21,955 Hispanic/Latino individuals, 4,647 Asian ancestry individuals, 3,936 Native Hawaiian ancestry individuals, 645 Native American ancestry individuals, 1,025 individuals	NA	Body mass index	31217584
rs8089364	18	60191596	rs8089364-C	RNU4-17P - MC4R	upstream_gene_variant	0.27	4e-21	2024-01-01	[NR]	7,962 European ancestry high body mass index individuals, 8,106 European ancestry low body mass index individuals	4,900 European ancestry high body mass index individuals, 4,891 European ancestry low body mass index individuals	Body mass index	23563607
rs2207139	6	50877777	rs2207139-A	RPS17P5 - FTH1P5	intergenic_variant	0.8269	4e-21			98,173 European ancestry women, 64,373 European ancestry men, 5,829 European ancestry individuals, 10,500 African American/Afro-Caribbean ancestry women, 2,706 African American/Afro-Caribbean ancestry men, 1,030 Indian Asian ancestry women, 7,648 Indian Asian ancestry men, 1,793 Filipino ancestry women, 2,944 Hispanic/Latino ancestry women, 1,764 Hispanic/Latino ancestry men	21,496 European ancestry women, 24,385 European ancestry men, 118,364 European ancestry individuals, 2,326 African American/Afro-Caribbean ancestry women, 855 African American/Afro-Caribbean ancestry men	Body mass index (joint analysis main effects and smoking interaction)	28443625
rs10182181	2	24927427	rs10182181-G	ADCY3 - DNAJC27	intergenic_variant	0.46	4e-21	0.037	[0.029-0.044] kg/m2 increase	up to 104,666 European ancestry male individuals, up to 132,115 European ancestry female individuals, 370 African American male individuals, 517 African American female individuals, 512 Hispanic male individuals, 764 Hispanic female individuals	up to 48,274 European ancestry male individuals, up to 39,864 European ancestry female individuals, 2,441 African American or Afro-Caribbean male individuals, 6,314 African American or Afro-Caribbean female individuals, 919 Filipino male individuals, 828 Filipino female individuals, 205 Seychellois male individuals, 287 Seychellois female individuals, 2,964 South Asian ancestry male individuals, …	Body mass index	25673413
rs41310284	10	100687890	rs41310284-?	Metazoa_SRP - PAX2	intergenic_variant	NR	5e-21			approximately 458,000 European ancestry individuals	NA	Body mass index	30595370
rs2439823	10	98018469	rs2439823-A	CRTAC1	intron_variant	NR	5e-21	0.01606	[0.013-0.019] unit decrease	694,649 European ancestry individuals	NA	Body mass index (MTAG)	36376304
rs11152214	18	60186911	rs11152214-A	RNU4-17P - MC4R	intergenic_variant	NR	5e-21	0.024135	[0.019-0.029] unit increase	694,649 European ancestry individuals	NA	Body mass index (MTAG)	36376304
rs7701886	5	154167849	rs7701886-A	MFAP3	intron_variant	0.5431	5e-21	0.0161	[0.013-0.019] unit decrease	434,794 European ancestry female individuals	NA	Body mass index	30239722
rs11710037	3	49637901	rs11710037-?	BSN	intron_variant	NR	5e-21			457,822 European ancestry individuals	NA	Body mass index	31669095
rs11851122	14	93610632	rs11851122-G	UNC79, UNC79	intron_variant	NR	5e-21	0.0188	[0.015-0.023] unit increase	359,983 European ancestry individuals, 163,835 East Asian ancestry individuals	NA	Body mass index	34594039
rs10146527	14	79033507	rs10146527-C	NRXN3	intron_variant	NR	5e-21	0.0144	[0.011-0.017] unit decrease	1,122,049 European ancestry individuals	NA	Body mass index	36581621
rs1503526	5	63724879	rs1503526-C	ISCA1P1 - HTR1A	intergenic_variant	NR	5e-21	0.0139	[0.011-0.017] unit increase	1,122,049 European ancestry individuals	NA	Body mass index	36581621
rs2076559	20	25206577	rs2076559-G	ENTPD6	missense_variant	NR	5e-21	0.0131	[0.01-0.016] unit decrease	1,122,049 European ancestry individuals	NA	Body mass index	36581621
rs562338	2	21065449	rs562338-?	APOB - TDRD15	intergenic_variant	NR	5e-21			9,618 European ancestry individuals	19,796 European ancestry individuals	Age-related diseases, mortality and associated endophenotypes	27790247
rs12969709	18	60192330	rs12969709-A	RNU4-17P - NA	intergenic_variant	0.2662	5e-21	0.0563	[0.045-0.068] kg/m2 increase	1,957 African American women, 1,773 Filipino ancestry women, 305 Indian ancestry women, 67,609 European ancestry women, 1,206 African American men, 2,029 Indian ancestry men, 43,399 European ancestry men, at least 4,819 European ancestry individuals	4,807 African American women, 12,347 European ancestry women, 265 African American men, 14,540 European ancestry men	Body mass index in physically active individuals	28448500
rs1320251	17	21361084	rs1320251-?	MAP2K3 - KCNJ12	regulatory_region_variant	NR	6e-21			approximately 458,000 European ancestry individuals	NA	Body mass index	30595370
rs39654	3	173377333	rs39654-A	SPATA16 - NLGN1	intergenic_variant	NR	6e-21	0.01602	[0.013-0.019] unit decrease	694,649 European ancestry individuals	NA	Body mass index (MTAG)	36376304
rs55872725	16	53775211	rs55872725-T	FTO	intron_variant	0.3951	6e-21	0.10437275	[0.083-0.126] kg/m2 increase	19,900 British ancestry individuals from 6863 families.	NA	Body mass index	28270201
rs17049738	2	58799087	rs17049738-C	LINC01122	intron_variant	NR	6e-21	0.0281	[0.022-0.034] unit decrease	1,122,049 European ancestry individuals	NA	Body mass index	36581621
rs9438	3	154301098	rs9438-G	DHX36	missense_variant	NR	6e-21	0.0125	[0.01-0.015] unit decrease	1,122,049 European ancestry individuals	NA	Body mass index	36581621
rs27524	5	96766240	rs27524-G	ERAP1, CAST	intron_variant	NR	6e-21	0.0131	[0.01-0.016] unit increase	1,122,049 European ancestry individuals	NA	Body mass index	36581621
rs994270	6	51322989	rs994270-G	FTH1P5 - PKHD1	intergenic_variant	NR	6e-21	0.0168	[0.013-0.02] unit decrease	1,122,049 European ancestry individuals	NA	Body mass index	36581621
rs901630	6	98091643	rs901630-C	MIR2113 - EIF4EBP2P3	intron_variant	NR	6e-21	0.0139	[0.011-0.017] unit increase	1,122,049 European ancestry individuals	NA	Body mass index	36581621
rs4764949	12	103264318	rs4764949-?	C12orf42	intron_variant	NR	7e-21			approximately 458,000 European ancestry individuals	NA	Body mass index	30595370
rs4876611	8	115659621	rs4876611-A	TRPS1	intron_variant	NR	7e-21	0.02165	[0.017-0.026] unit decrease	694,649 European ancestry individuals	NA	Body mass index (MTAG)	36376304
rs1406778	3	132031622	rs1406778-?	CPNE4	intron_variant	NR	7e-21			457,822 European ancestry individuals	NA	Body mass index	31669095
rs10019997	4	136127444	rs10019997-T		intron_variant	NR	7e-21	0.015	[NR] unit increase	315,347 European ancestry individuals, 8,322 Hispanic/Latino individuals, 7,290 East Asian ancestry individuals, 3,069 African American individuals, 459 South Asian ancestry individuals	431,743 European ancestry individuals, 9,275 South Asian ancestry individuals, 8,261 African British individuals, 1,822 East Asian ancestry individuals, 7,620 individuals	Body mass index	30108127
rs10968576	9	28414341	rs10968576-A	LINGO2	intron_variant	NR	7e-21	0.025	[NR] unit decrease	315,347 European ancestry individuals, 8,322 Hispanic/Latino individuals, 7,290 East Asian ancestry individuals, 3,069 African American individuals, 459 South Asian ancestry individuals	431,743 European ancestry individuals, 9,275 South Asian ancestry individuals, 8,261 African British individuals, 1,822 East Asian ancestry individuals, 7,620 individuals	Body mass index	30108127
rs111357538	16	53808800	rs111357538-G	FTO	intron_variant	NR	7e-21	0.0367	[0.029-0.044] unit increase	1,122,049 European ancestry individuals	NA	Body mass index	36581621
rs2479958	13	111331897	rs2479958-G	TEX29	intron_variant	NR	7e-21	0.0147	[0.012-0.018] unit decrease	1,122,049 European ancestry individuals	NA	Body mass index	36581621
rs6748821	2	629601	rs6748821-G	LINC01875 - TMEM18	intergenic_variant	0.798391	8e-21	1932-01-01	[1.24-1.39]	1,456 British ancestry obese children, 1,471 European ancestry thin adults	up to 7,526 British ancestry obese individuals, 7,962 obese individuals, up to 3,532 British ancestry thin individuals, 8,106 thin individuals	Obese vs. thin	30677029
rs2143975	14	32828192	rs2143975-C	AKAP6	intron_variant	0.4578	8e-21	0.0162	[0.013-0.02] unit increase	374,756 European ancestry male individuals	NA	Body mass index	30239722
rs478442	2	21176344	rs478442-?	TDRD15 - NA	regulatory_region_variant	NR	8e-21			9,618 European ancestry individuals	19,796 European ancestry individuals	Age-related disease endophenotypes	27790247
rs17636031	10	124905509	rs17636031-C	NPM1P31 - ZRANB1	intergenic_variant	NR	8e-21	0.0154	[0.012-0.019] unit increase	1,122,049 European ancestry individuals	NA	Body mass index	36581621
rs1789165	11	69667201	rs1789165-G	LTO1	3_prime_UTR_variant	NR	8e-21	0.0144	[0.011-0.017] unit decrease	1,122,049 European ancestry individuals	NA	Body mass index	36581621
rs3751813	16	53784796	rs3751813-T	FTO	intron_variant	0.425	8e-21	0.0623	[0.049-0.075] unit increase	56,161 Hispanic or Latin American individuals	10,538 Hispanic or Latin American individuals	Body mass index	35399580
rs2053682	5	171172323	rs2053682-A	RANBP17	intron_variant	NR	9e-21	0.016996	[0.013-0.021] unit increase	694,649 European ancestry individuals	NA	Body mass index (MTAG)	36376304
rs29938	19	33820576	rs29938-T	KCTD15 - SUNO1	downstream_gene_variant	NR	9e-21	0.01579	[0.012-0.019] unit decrease	694,649 European ancestry individuals	NA	Body mass index (MTAG)	36376304
rs7576635	2	625057	rs7576635-T	LINC01875 - TMEM18	intergenic_variant	0.904292	9e-21	0.0503323	[0.04-0.061] unit increase	163,835 East Asian ancestry individuals	NA	Body mass index	34594039
rs4864201	4	129810129	rs4864201-C	LINC02465	intron_variant	NR	9e-21	0.0143	[0.011-0.017] unit decrease	1,122,049 European ancestry individuals	NA	Body mass index	36581621
rs1558902	16	53769662	rs1558902-A	FTO	intron_variant	0.4028	9e-21	0.0948	[0.075-0.115] kg/m2 increase	19,883 European ancestry women, up to 16,928 European ancestry men, up to 973 European ancestry individuals, 1,701 African American/Afro-Caribbean ancestry women, 903 African American/Afro-Caribbean ancestry men, 10 Indian Asian ancestry women, 957 Indian Asian ancestry men, 267 Filipino ancestry women, 475 Hispanic/Latino ancestry women, 446 Hispanic/Latino ancestry men	5,485 European ancestry women, 6,471 European ancestry men, 13,416 European ancestry individuals, 253 African American/Afro-Caribbean ancestry women, 208 African American/Afro-Caribbean ancestry men	BMI in smokers	28443625
rs113866544	17	48193244	rs113866544-?	SKAP1, SKAP1-AS1	intron_variant	NR	1e-20			approximately 458,000 European ancestry individuals	NA	Body mass index	30595370
rs394608	21	45161883	rs394608-?	ADARB1	intron_variant	NR	1e-20			approximately 458,000 European ancestry individuals	NA	Body mass index	30595370
rs4482463	2	204511186	rs4482463-?	DSTNP5 - PARD3B	downstream_gene_variant	NR	1e-20			approximately 458,000 European ancestry individuals	NA	Body mass index	30595370
rs1893514	18	60020341	rs1893514-A	RNU6-567P - RPS3AP49	upstream_gene_variant	NR	1e-20	0.01771	[0.014-0.021] unit decrease	694,649 European ancestry individuals	NA	Body mass index (MTAG)	36376304
rs7243357	18	59216087	rs7243357-T	SEC11C - GRP	upstream_gene_variant	0.8349	1e-20	0.0198	[0.016-0.024] unit increase	806,834 European ancestry individuals	NA	Body mass index	30239722
rs6954694	7	77002781	rs6954694-A	DTX2P1, DTX2P1-UPK3BP1-PMS2P11	intron_variant	0.835	1e-20	0.0241	[0.019-0.029] unit decrease	806,834 European ancestry individuals	NA	Body mass index	30239722
rs6954694	7	77002781	rs6954694-A	DTX2P1, DTX2P1-UPK3BP1-PMS2P11	intron_variant	0.835	1e-20	0.0241	[0.019-0.029] unit decrease	374,756 European ancestry male individuals	NA	Body mass index	30239722
rs7243357	18	59216087	rs7243357-T	SEC11C - GRP	upstream_gene_variant	0.8349	1e-20	0.0198	[0.016-0.024] unit increase	374,756 European ancestry male individuals	NA	Body mass index	30239722
rs62260755	3	49860885	rs62260755-?	CAMKV	non_coding_transcript_exon_variant	NR	1e-20			457,822 European ancestry individuals	NA	Body mass index	31669095
rs184991221	2	454985	rs184991221-G	LINC01865 - LINC01874	regulatory_region_variant	NR	1e-20	0.1279	[0.1-0.15] unit increase	1,122,049 European ancestry individuals	NA	Body mass index	36581621
rs5775241	1	74534734	rs5775241-C	FPGT-TNNI3K, TNNI3K	intron_variant	NR	1e-20	0.0202	[0.016-0.025] unit decrease	359,983 European ancestry individuals, 163,835 East Asian ancestry individuals	NA	Body mass index	34594039
rs368270837	16	53728765	rs368270837-C	FTO	intron_variant	NR	1e-20	0.0346	[0.027-0.042] unit decrease	1,122,049 European ancestry individuals	NA	Body mass index	36581621
rs13233916	7	139189670	rs13233916-G	TTC26	3_prime_UTR_variant	NR	1e-20	0.0215	[0.017-0.026] unit decrease	1,122,049 European ancestry individuals	NA	Body mass index	36581621
rs8092503	18	54812256	rs8092503-G	RAB27B	intron_variant	NR	1e-20	0.0162	[0.013-0.02] unit increase	1,122,049 European ancestry individuals	NA	Body mass index	36581621
rs1049205	16	4892098	rs1049205-C	PPL	missense_variant	NR	1e-20	0.0123	[0.0098-0.0148] unit increase	1,122,049 European ancestry individuals	NA	Body mass index	36581621
rs7173947	15	94727238	rs7173947-C	LINC02852 - LETR1	upstream_gene_variant	NR	1e-20	0.0128	[0.01-0.016] unit increase	1,122,049 European ancestry individuals	NA	Body mass index	36581621
rs9788550	14	29211932	rs9788550-?	LINC02326 - RNU11-5P	intron_variant	NR	2e-20			approximately 458,000 European ancestry individuals	NA	Body mass index	30595370
rs12375196	7	103776094	rs12375196-?	RELN	intron_variant	NR	2e-20			approximately 458,000 European ancestry individuals	NA	Body mass index	30595370
rs6938973	6	97973845	rs6938973-?	MMS22L - MIR2113	intron_variant	NR	2e-20			approximately 458,000 European ancestry individuals	NA	Body mass index	30595370
rs12468863	2	26717426	rs12468863-T	KCNK3	intron_variant	NR	2e-20	0.01489	[0.012-0.018] unit decrease	694,649 European ancestry individuals	NA	Body mass index (MTAG)	36376304
rs11227313	11	65821467	rs11227313-T	OVOL1 - CFL1	downstream_gene_variant	NR	2e-20	0.02008	[0.016-0.024] unit increase	694,649 European ancestry individuals	NA	Body mass index (MTAG)	36376304
rs7243357	18	59216087	rs7243357-T	SEC11C - GRP	upstream_gene_variant	NR	2e-20	0.02001	[0.016-0.024] unit increase	694,649 European ancestry individuals	NA	Body mass index (MTAG)	36376304
rs2960151	8	115706393	rs2960151-A	TRPS1	intron_variant	0.7639	2e-20	0.0208	[0.016-0.025] unit increase	374,756 European ancestry male individuals	NA	Body mass index	30239722
rs79113395	1	1659060	rs79113395-A	CDK11B - SLC35E2B	upstream_gene_variant	0.266	2e-20	0.02	[0.016-0.024] unit decrease	806,834 European ancestry individuals	NA	Body mass index	30239722
rs2754084	14	25419471	rs2754084-A	OR7K1P - LINC02306	intergenic_variant	0.5247	2e-20	0.0158	[0.012-0.019] unit decrease	434,794 European ancestry female individuals	NA	Body mass index	30239722
rs7713317	5	96381018	rs7713317-A	MIR583HG - PCSK1	intron_variant	0.7198	2e-20	0.0166	[0.013-0.02] unit decrease	806,834 European ancestry individuals	NA	Body mass index	30239722
rs3130048	6	31645962	rs3130048-T	BAG6, BAG6, BAG6, BAG6, BAG6, BAG6, BAG6	intron_variant	0.7315	2e-20	0.0169	[0.013-0.02] unit decrease	434,794 European ancestry female individuals	NA	Body mass index	30239722
rs1025395	8	8979093	rs1025395-C	RPL10P19 - ERI1	intergenic_variant	0.4411	2e-20	0.0159	[0.013-0.019] unit increase	434,794 European ancestry female individuals	NA	Body mass index	30239722
rs7713317	5	96381018	rs7713317-A	MIR583HG - PCSK1	intron_variant	0.7198	2e-20	0.0166	[0.013-0.02] unit decrease	434,794 European ancestry female individuals	NA	Body mass index	30239722
rs79113395	1	1659060	rs79113395-A	CDK11B - SLC35E2B	upstream_gene_variant	0.266	2e-20	0.02	[0.016-0.024] unit decrease	434,794 European ancestry female individuals	NA	Body mass index	30239722
rs1441264	13	79006784	rs1441264-?	CCT5P2 - NIPA2P5	intergenic_variant	NR	2e-20			457,822 European ancestry individuals	NA	Body mass index	31669095
rs113866544	17	48193244	rs113866544-?	SKAP1, SKAP1-AS1	intron_variant	NR	2e-20			457,822 European ancestry individuals	NA	Body mass index	31669095
rs117758180	18	60142512	rs117758180-?	RNU6-567P - RPS3AP49	intron_variant	NR	2e-20			457,822 European ancestry individuals	NA	Body mass index	31669095
rs9636391	2	49973972	rs9636391-G	NRXN1	stop_gained	NR	2e-20	0.0191	[0.015-0.023] unit decrease	1,122,049 European ancestry individuals	NA	Body mass index	36581621
rs33485	3	42376490	rs33485-C	EIF4BP4 - LYZL4	regulatory_region_variant	NR	2e-20	0.0163	[0.013-0.02] unit increase	1,122,049 European ancestry individuals	NA	Body mass index	36581621
rs6671669	1	96958238	rs6671669-G	PTBP2 - DPYD	intergenic_variant	NR	2e-20	0.0141	[0.011-0.017] unit increase	1,122,049 European ancestry individuals	NA	Body mass index	36581621
rs12035149	1	107342396	rs12035149-G	NTNG1	intron_variant	NR	2e-20	0.017	[0.013-0.021] unit increase	1,122,049 European ancestry individuals	NA	Body mass index	36581621
rs34421088	8	11731533	rs34421088-G	GATA4, GATA4	intron_variant	NR	2e-20	0.0202	[0.016-0.025] unit decrease	359,983 European ancestry individuals, 163,835 East Asian ancestry individuals	NA	Body mass index	34594039
rs811054	16	72217233	rs811054-C	PMFBP1 - LINC01572	intergenic_variant	NR	2e-20	0.0141	[0.011-0.017] unit decrease	1,122,049 European ancestry individuals	NA	Body mass index	36581621
rs7730898	5	171032671	rs7730898-G	RANBP17	intron_variant	NR	2e-20	0.0151	[0.012-0.018] unit decrease	1,122,049 European ancestry individuals	NA	Body mass index	36581621
rs11030104	11	27662970	rs11030104-A	BDNF-AS, BDNF	intron_variant	0.55	2e-20	0.0478	[0.038-0.058] unit increase	82,438 East Asian ancestry individuals, 4,301 South East Asian ancestry individuals	Up to 47,352 East Asian ancestry individuals	Body mass index	24861553
rs10938397	4	45180510	rs10938397-?	PRDX4P1 - THAP12P9	intergenic_variant	NR	2e-20			2,518 African American women, 86,278 European ancestry women, 1,773 Filipino ancestry women, 1,030 Indian ancestry women, 1,457 African American men, 55,137 European ancestry men, 7,648 Indian ancestry men, 5,527 European ancestry individuals	6,244 African American women, 17,531 European ancestry women, 329 African American men, 19,956 European ancestry men	Body mass index (joint analysis main effects and physical activity interaction)	28448500
rs7359397	16	28874338	rs7359397-T	SH2B1 - ATP2A1	upstream_gene_variant	0.40	2e-20	0.15	[0.11-0.19] kg/m2 increase	Up to 123,865 European ancestry individuals	Up to 125,931 European ancestry individuals	Body mass index	20935630
rs506589	1	177925152	rs506589-C	SEC16B	intron_variant	0.180745	3e-20	2028-01-01	[1.21-1.35]	1,456 British ancestry obese children, 1,471 European ancestry thin adults	up to 7,526 British ancestry obese individuals, 7,962 obese individuals, up to 3,532 British ancestry thin individuals, 8,106 thin individuals	Obese vs. thin	30677029
rs2053682	5	171172323	rs2053682-A	RANBP17	intron_variant	0.6784	3e-20	0.017	[0.013-0.021] unit increase	806,834 European ancestry individuals	NA	Body mass index	30239722
rs2053682	5	171172323	rs2053682-A	RANBP17	intron_variant	0.6784	3e-20	0.017	[0.013-0.021] unit increase	434,794 European ancestry female individuals	NA	Body mass index	30239722
rs6979377	7	75429830	rs6979377-?	POM121C	intron_variant	NR	3e-20			457,822 European ancestry individuals	NA	Body mass index	31669095
rs2767486	1	65525520	rs2767486-G	LEPR	intron_variant	0.16079	3e-20	0.169	[0.13-0.2] unit increase	6,970 Norwegian ancestry individuals	3,839 Norwegian ancestry individuals	BMI at 1 year old	31575865
rs6938973	6	97973845	rs6938973-?	MMS22L - MIR2113	intron_variant	NR	3e-20			457,822 European ancestry individuals	NA	Body mass index	31669095
rs73405691	6	34500990	rs73405691-?	PACSIN1	intron_variant	NR	3e-20			457,822 European ancestry individuals	NA	Body mass index	31669095
rs41310284	10	100687890	rs41310284-?	Metazoa_SRP - PAX2	intergenic_variant	NR	3e-20			457,822 European ancestry individuals	NA	Body mass index	31669095
rs7161194	14	101062668	rs7161194-?	MIR377 - MIR541	upstream_gene_variant	NR	3e-20			457,822 European ancestry individuals	NA	Body mass index	31669095
rs11148421	13	58052054	rs11148421-?	RNA5SP30 - NA	regulatory_region_variant	NR	3e-20			457,822 European ancestry individuals	NA	Body mass index	31669095
rs1320251	17	21361084	rs1320251-?	MAP2K3 - KCNJ12	regulatory_region_variant	NR	3e-20			457,822 European ancestry individuals	NA	Body mass index	31669095
rs113230003	19	18350146	rs113230003-?	PGPEP1	intron_variant	NR	3e-20			457,822 European ancestry individuals	NA	Body mass index	31669095
rs7144011	14	79474040	rs7144011-G	NRXN3	intron_variant	NR	3e-20	0.029	[NR] unit decrease	315,347 European ancestry individuals, 8,322 Hispanic/Latino individuals, 7,290 East Asian ancestry individuals, 3,069 African American individuals, 459 South Asian ancestry individuals	431,743 European ancestry individuals, 9,275 South Asian ancestry individuals, 8,261 African British individuals, 1,822 East Asian ancestry individuals, 7,620 individuals	Body mass index	30108127
rs2494114	1	201831883	rs2494114-C	IPO9	intron_variant	NR	3e-20	0.027	[NR] unit decrease	315,347 European ancestry individuals, 8,322 Hispanic/Latino individuals, 7,290 East Asian ancestry individuals, 3,069 African American individuals, 459 South Asian ancestry individuals	431,743 European ancestry individuals, 9,275 South Asian ancestry individuals, 8,261 African British individuals, 1,822 East Asian ancestry individuals, 7,620 individuals	Body mass index	30108127
rs12130426	1	96137479	rs12130426-C	LINC02790 - RNU1-130P	intergenic_variant	NR	3e-20	0.0138	[0.011-0.017] unit decrease	1,122,049 European ancestry individuals	NA	Body mass index	36581621
rs7514041	1	77498584	rs7514041-G	AK5	intron_variant	NR	3e-20	0.0147	[0.012-0.018] unit increase	1,122,049 European ancestry individuals	NA	Body mass index	36581621
rs10796821	11	69490649	rs10796821-G	LINC01488	non_coding_transcript_exon_variant	NR	3e-20	0.0141	[0.011-0.017] unit decrease	1,122,049 European ancestry individuals	NA	Body mass index	36581621
rs10852932	17	2240166	rs10852932-G	SMG6	5_prime_UTR_variant	NR	3e-20	0.0129	[0.01-0.016] unit decrease	1,122,049 European ancestry individuals	NA	Body mass index	36581621
rs6577584	1	6655330	rs6577584-G	DNAJC11	intron_variant	NR	3e-20	0.0145	[0.011-0.018] unit increase	1,122,049 European ancestry individuals	NA	Body mass index	36581621
rs11558471	8	117173494	rs11558471-A	SLC30A8	3_prime_UTR_variant	0.6874	3e-20	0.00494	[-0.00146-0.00147] unit increase	Up to 58,074 European ancestry individuals	Up tp 38,422 European ancestry individuals	Fasting blood glucose (BMI interaction)	22581228
rs10938397	4	45180510	rs10938397-G	PRDX4P1 - THAP12P9	intergenic_variant	0.4333	3e-20	0.0354	[0.028-0.043] kg/m2 increase	2,518 African American women, 86,278 European ancestry women, 1,773 Filipino ancestry women, 1,030 Indian ancestry women, 1,457 African American men, 55,137 European ancestry men, 7,648 Indian ancestry men, 5,527 European ancestry individuals	6,244 African American women, 17,531 European ancestry women, 329 African American men, 19,956 European ancestry men	Body mass index	28448500
rs11663816	18	60208994	rs11663816-C	RNU4-17P - NA	intergenic_variant	0.26670000000000005	3e-20	0.0626	[0.049-0.076] kg/m2 increase	1,957 African American women, 1,773 Filipino ancestry women, 305 Indian ancestry women, 67,609 European ancestry women, 1,206 African American men, 2,029 Indian ancestry men, 43,399 European ancestry men, at least 4,819 European ancestry individuals	4,807 African American women, 12,347 European ancestry women, 265 African American men, 14,540 European ancestry men	Body mass index in physically active individuals	28448500
rs987237	6	50835337	rs987237-G	TFAP2B	intron_variant	0.18	3e-20	0.13	[0.07-0.19] kg/m2 increase	Up to 123,865 European ancestry individuals	Up to 125,931 European ancestry individuals	Body mass index	20935630
rs113230003	19	18350146	rs113230003-?	PGPEP1	intron_variant	NR	4e-20			approximately 458,000 European ancestry individuals	NA	Body mass index	30595370
rs1503526	5	63724879	rs1503526-T	ISCA1P1 - HTR1A	intergenic_variant	NR	4e-20	0.0151	[0.012-0.018] unit decrease	694,649 European ancestry individuals	NA	Body mass index (MTAG)	36376304
rs2754084	14	25419471	rs2754084-A	OR7K1P - LINC02306	intergenic_variant	NR	4e-20	0.0156	[0.012-0.019] unit decrease	694,649 European ancestry individuals	NA	Body mass index (MTAG)	36376304
rs9595893	13	32601656	rs9595893-T	PDS5B	intron_variant	0.3597	4e-20	0.0162	[0.013-0.02] unit decrease	374,756 European ancestry male individuals	NA	Body mass index	30239722
rs29938	19	33820576	rs29938-T	KCTD15 - SUNO1	downstream_gene_variant	0.3425	4e-20	0.0158	[0.012-0.019] unit decrease	374,756 European ancestry male individuals	NA	Body mass index	30239722
rs9595908	13	32610151	rs9595908-T	PDS5B	intron_variant	0.6427	4e-20	0.0154	[0.012-0.019] unit increase	806,834 European ancestry individuals	NA	Body mass index	30239722
rs9595908	13	32610151	rs9595908-T	PDS5B	intron_variant	0.6427	4e-20	0.0154	[0.012-0.019] unit increase	434,794 European ancestry female individuals	NA	Body mass index	30239722
rs6235	5	96393194	rs6235-C	PCSK1	missense_variant	0.7335	4e-20	0.0176	[0.014-0.021] unit decrease	374,756 European ancestry male individuals	NA	Body mass index	30239722
rs29938	19	33820576	rs29938-T	KCTD15 - SUNO1	downstream_gene_variant	0.3425	4e-20	0.0158	[0.012-0.019] unit decrease	806,834 European ancestry individuals	NA	Body mass index	30239722
rs13002946	2	100185497	rs13002946-A	AFF3	intron_variant	0.2652	4e-20	0.0177	[0.014-0.021] unit decrease	806,834 European ancestry individuals	NA	Body mass index	30239722
rs4700608	5	63730453	rs4700608-T	NA - LINC02163	intergenic_variant	0.5236	4e-20	0.0155	[0.012-0.019] unit decrease	806,834 European ancestry individuals	NA	Body mass index	30239722
rs34179565	14	32829526	rs34179565-C	AKAP6	intron_variant	NR	4e-20	0.0187	[0.015-0.023] unit increase	359,983 European ancestry individuals, 163,835 East Asian ancestry individuals	NA	Body mass index	34594039
rs12937411	17	36593809	rs12937411-T	DHRS11, DHRS11	intron_variant	NR	4e-20	0.0176	[0.014-0.021] unit decrease	359,983 European ancestry individuals, 163,835 East Asian ancestry individuals	NA	Body mass index	34594039
rs11012732	10	21541175	rs11012732-G	MLLT10	intron_variant	NR	4e-20	0.0227	[0.018-0.028] unit increase	359,983 European ancestry individuals, 163,835 East Asian ancestry individuals	NA	Body mass index	34594039
rs9844666	3	136255374	rs9844666-G	PCCB	5_prime_UTR_variant	NR	4e-20	0.0142	[0.011-0.017] unit decrease	1,122,049 European ancestry individuals	NA	Body mass index	36581621
rs925018	3	62727468	rs925018-G	CADPS	intron_variant	NR	4e-20	0.0143	[0.011-0.017] unit increase	1,122,049 European ancestry individuals	NA	Body mass index	36581621
rs12680842	8	94570378	rs12680842-G	VIRMA-DT	non_coding_transcript_exon_variant	NR	4e-20	0.0143	[0.011-0.017] unit decrease	1,122,049 European ancestry individuals	NA	Body mass index	36581621
rs8123881	20	15838850	rs8123881-G	MACROD2	intron_variant	NR	4e-20	0.0202	[0.016-0.025] unit increase	1,122,049 European ancestry individuals	NA	Body mass index	36581621
rs3957285	19	1891993	rs3957285-G	ABHD17A - SCAMP4	regulatory_region_variant	NR	4e-20	0.0143	[0.011-0.017] unit decrease	1,122,049 European ancestry individuals	NA	Body mass index	36581621
rs7535528	1	2512975	rs7535528-G	PANK4, PANK4	missense_variant	NR	4e-20	0.0148	[0.012-0.018] unit increase	1,122,049 European ancestry individuals	NA	Body mass index	36581621
rs4500754	16	30365370	rs4500754-G	TBC1D10B	intron_variant	NR	4e-20	0.0223	[0.018-0.027] unit decrease	1,122,049 European ancestry individuals	NA	Body mass index	36581621
rs7607980	2	164694691	rs7607980-T	COBLL1	missense_variant	0.8759	4e-20	0.00329	[0.0018-0.0048] unit increase	Up to 51,750 European ancestry individuals	Up to 33,823 European ancestry individuals	Fasting blood insulin (BMI interaction)	22581228
rs2030323	11	27706992	rs2030323-?	BDNF	intron_variant	NR	4e-20			2,518 African American women, 86,278 European ancestry women, 1,773 Filipino ancestry women, 1,030 Indian ancestry women, 1,457 African American men, 55,137 European ancestry men, 7,648 Indian ancestry men, 5,527 European ancestry individuals	6,244 African American women, 17,531 European ancestry women, 329 African American men, 19,956 European ancestry men	Body mass index (joint analysis main effects and physical activity interaction)	28448500
rs11209947	1	72342868	rs11209947-A	RPL31P12 - NA	intron_variant	0.72178	5e-20	2017-01-01	[1.13-1.21]	1,456 British ancestry obese children, 6,460 European ancestry control adults	up to 7,526 British ancestry obese individuals, at least 4,405 obese individuals, up to 20,720 British ancestry controls, 61,166 controls	Obesity (extreme)	30677029
rs13191362	6	162612318	rs13191362-A	PRKN	intron_variant	NR	5e-20	0.020994	[0.017-0.025] unit increase	694,649 European ancestry individuals	NA	Body mass index (MTAG)	36376304
rs10920678	1	190270777	rs10920678-A	BRINP3	intron_variant	NR	5e-20	0.014845	[0.012-0.018] unit increase	694,649 European ancestry individuals	NA	Body mass index (MTAG)	36376304
rs11677607	2	100134688	rs11677607-T	AFF3	intron_variant	0.2444	5e-20	0.0182	[0.014-0.022] unit decrease	434,794 European ancestry female individuals	NA	Body mass index	30239722
rs1895407	5	63725811	rs1895407-T		intergenic_variant	0.5235	5e-20	0.0155	[0.012-0.019] unit decrease	434,794 European ancestry female individuals	NA	Body mass index	30239722
rs9788550	14	29211932	rs9788550-?	LINC02326 - RNU11-5P	intron_variant	NR	5e-20			457,822 European ancestry individuals	NA	Body mass index	31669095
rs12883788	14	32834334	rs12883788-?	AKAP6	3_prime_UTR_variant	NR	5e-20			457,822 European ancestry individuals	NA	Body mass index	31669095
rs74498370	16	53758552	rs74498370-?	FTO	intron_variant	NR	5e-20			457,822 European ancestry individuals	NA	Body mass index	31669095
rs984222	1	118961220	rs984222-G	TBX15	intron_variant	NR	5e-20	0.0126	[0.0099-0.0153] unit decrease	1,122,049 European ancestry individuals	NA	Body mass index	36581621
rs329118	5	134525973	rs329118-T	JADE2	5_prime_UTR_variant	NR	5e-20	0.0176	[0.014-0.021] unit decrease	359,983 European ancestry individuals, 163,835 East Asian ancestry individuals	NA	Body mass index	34594039
rs10733682	9	126698635	rs10733682-A	LMX1B	3_prime_UTR_variant	NR	6e-20	0.014695	[0.012-0.018] unit increase	694,649 European ancestry individuals	NA	Body mass index (MTAG)	36376304
rs56356382	19	4064059	rs56356382-T	ZBTB7A	intron_variant	NR	6e-20	0.023849	[0.019-0.029] unit increase	694,649 European ancestry individuals	NA	Body mass index (MTAG)	36376304
rs4548017	6	97951645	rs4548017-A	NA - MIR2113	intron_variant	0.3936	6e-20	0.0179	[0.014-0.022] unit decrease	374,756 European ancestry male individuals	NA	Body mass index	30239722
rs3817334	11	47629441	rs3817334-C	MTCH2	intron_variant	NR	6e-20	0.023	[NR] unit decrease	315,347 European ancestry individuals, 8,322 Hispanic/Latino individuals, 7,290 East Asian ancestry individuals, 3,069 African American individuals, 459 South Asian ancestry individuals	431,743 European ancestry individuals, 9,275 South Asian ancestry individuals, 8,261 African British individuals, 1,822 East Asian ancestry individuals, 7,620 individuals	Body mass index	30108127
rs306890	X	155757485	rs306890-C	SPRY3	intron_variant	NR	6e-20	0.036	[NR] unit increase	315,347 European ancestry individuals, 8,322 Hispanic/Latino individuals, 7,290 East Asian ancestry individuals, 3,069 African American individuals, 459 South Asian ancestry individuals	431,743 European ancestry individuals, 9,275 South Asian ancestry individuals, 8,261 African British individuals, 1,822 East Asian ancestry individuals, 7,620 individuals	Body mass index	30108127
rs6710140	2	621006	rs6710140-?	LINC01875 - TMEM18	intergenic_variant	NR	6e-20			457,822 European ancestry individuals	NA	Body mass index	31669095
rs12121950	1	49244592	rs12121950-T	AGBL4	intron_variant	NR	6e-20	0.0184	[0.014-0.022] unit increase	359,983 European ancestry individuals, 163,835 East Asian ancestry individuals	NA	Body mass index	34594039
rs6737082	2	24915171	rs6737082-C	ADCY3	intron_variant	0.47	6e-20	0.046	unit increase	up to 51,625 European ancestry men, up to 60,654 European ancestry women	NA	Body mass index (age <50)	26426971
rs9876664	3	85757163	rs9876664-?	CADM2	intron_variant	NR	7e-20			approximately 458,000 European ancestry individuals	NA	Body mass index	30595370
rs7730898	5	171032671	rs7730898-A	RANBP17	intron_variant	0.7318	7e-20	0.0166	[0.013-0.02] unit increase	374,756 European ancestry male individuals	NA	Body mass index	30239722
rs10920678	1	190270777	rs10920678-A	BRINP3	intron_variant	0.425	7e-20	0.0149	[0.012-0.018] unit increase	806,834 European ancestry individuals	NA	Body mass index	30239722
rs4790292	17	1921011	rs4790292-A	RPA1 - RTN4RL1	intergenic_variant	0.1476	7e-20	0.0224	[0.017-0.027] unit decrease	434,794 European ancestry female individuals	NA	Body mass index	30239722
rs10920678	1	190270777	rs10920678-A	BRINP3	intron_variant	0.425	7e-20	0.0149	[0.012-0.018] unit increase	434,794 European ancestry female individuals	NA	Body mass index	30239722
rs4906263	14	102782790	rs4906263-?	TRAF3	intron_variant	NR	7e-20			457,822 European ancestry individuals	NA	Body mass index	31669095
rs2943652	2	226243730	rs2943652-C	NYAP2 - MIR5702	intergenic_variant	0.3748	7e-20			509,429 European ancestry individuals, 16,962 East Asian, South Asian, Hispanic and African American ancestry individuals	NA	Body mass index and HDL-C (pairwise)	33619380
rs577525	10	98009631	rs577525-C	CRTAC1	intron_variant	NR	7e-20	0.014	[0.011-0.017] unit increase	1,122,049 European ancestry individuals	NA	Body mass index	36581621
rs10772055	12	33226505	rs10772055-G	ASS1P14 - SYT10	intergenic_variant	NR	7e-20	0.0198	[0.015-0.024] unit increase	1,122,049 European ancestry individuals	NA	Body mass index	36581621
rs3209570	4	38698036	rs3209570-G	KLF3	3_prime_UTR_variant	NR	7e-20	0.0144	[0.011-0.018] unit increase	1,122,049 European ancestry individuals	NA	Body mass index	36581621
rs1000940	17	5379957	rs1000940-G	NUP88, RABEP1	intron_variant	NR	7e-20	0.0145	[0.011-0.018] unit increase	1,122,049 European ancestry individuals	NA	Body mass index	36581621
rs543874	1	177920345	rs543874-G	LINC01741 - SEC16B	upstream_gene_variant	NR	7e-20	0.0487	[0.038-0.059] unit increase	42,752 African ancestry individuals, 55,525 African American individuals	NA	Body mass index	36581621
rs1421085	16	53767042	rs1421085-C	FTO	intron_variant	NR	7e-20	0.0701	[0.055-0.085] unit increase	42,752 African ancestry individuals, 55,525 African American individuals	NA	Body mass index	36581621
rs7138803	12	49853685	rs7138803-A	BCDIN3D - RPL35AP28	intergenic_variant	0.37	7e-20	0.073	[0.057-0.089] unit increase	39,620 European ancestry individuals	NA	Childhood body mass index	33045005
rs2253310	6	108567390	rs2253310-?	FOXO3	intron_variant	NR	8e-20			approximately 458,000 European ancestry individuals	NA	Body mass index	30595370
rs7713317	5	96381018	rs7713317-A	MIR583HG - PCSK1	intron_variant	NR	8e-20	0.01629	[0.013-0.02] unit decrease	694,649 European ancestry individuals	NA	Body mass index (MTAG)	36376304
rs41310284	10	100687890	rs41310284-A	Metazoa_SRP - PAX2	intergenic_variant	NR	8e-20	0.0318	[0.025-0.039] unit decrease	694,649 European ancestry individuals	NA	Body mass index (MTAG)	36376304
rs12411886	10	102925542	rs12411886-A	CNNM2	intron_variant	NR	8e-20	0.027969	[0.022-0.034] unit increase	694,649 European ancestry individuals	NA	Body mass index (MTAG)	36376304
rs4899746	14	79477584	rs4899746-?	NRXN3	intron_variant	NR	8e-20			457,822 European ancestry individuals	NA	Body mass index	31669095
rs2861690	2	67611553	rs2861690-?	LINC02831	intron_variant	NR	8e-20			457,822 European ancestry individuals	NA	Body mass index	31669095
rs10971721	9	33827696	rs10971721-C	UBE2R2	intron_variant	NR	8e-20	0.0221	[0.017-0.027] unit increase	1,122,049 European ancestry individuals	NA	Body mass index	36581621
rs4911382	20	33965289	rs4911382-C	PIGPP3	non_coding_transcript_exon_variant	NR	8e-20	0.014	[0.011-0.017] unit decrease	1,122,049 European ancestry individuals	NA	Body mass index	36581621
rs1967772	13	27461925	rs1967772-A	MTIF3 - RNU6-63P	intergenic_variant	0.2719	9e-20	0.0173	[0.014-0.021] unit decrease	806,834 European ancestry individuals	NA	Body mass index	30239722
rs1967772	13	27461925	rs1967772-A	MTIF3 - RNU6-63P	intergenic_variant	0.2719	9e-20	0.0173	[0.014-0.021] unit decrease	434,794 European ancestry female individuals	NA	Body mass index	30239722
rs10953733	7	113346729	rs10953733-?		intergenic_variant	NR	9e-20			457,822 European ancestry individuals	NA	Body mass index	31669095
rs12446632	16	19924067	rs12446632-G	GPRC5B - GPR139	intergenic_variant	NR	9e-20	0.034	[NR] unit increase	315,347 European ancestry individuals, 8,322 Hispanic/Latino individuals, 7,290 East Asian ancestry individuals, 3,069 African American individuals, 459 South Asian ancestry individuals	431,743 European ancestry individuals, 9,275 South Asian ancestry individuals, 8,261 African British individuals, 1,822 East Asian ancestry individuals, 7,620 individuals	Body mass index	30108127
rs17405819	8	75894349	rs17405819-T	HNF4G - RNU2-54P	intergenic_variant	NR	9e-20	0.025	[NR] unit increase	315,347 European ancestry individuals, 8,322 Hispanic/Latino individuals, 7,290 East Asian ancestry individuals, 3,069 African American individuals, 459 South Asian ancestry individuals	431,743 European ancestry individuals, 9,275 South Asian ancestry individuals, 8,261 African British individuals, 1,822 East Asian ancestry individuals, 7,620 individuals	Body mass index	30108127
rs12493563	3	85632937	rs12493563-T	CADM2	intron_variant	NR	9e-20	0.0184	[0.014-0.022] unit decrease	359,983 European ancestry individuals, 163,835 East Asian ancestry individuals	NA	Body mass index	34594039
rs6050446	20	25214873	rs6050446-G	ENTPD6	stop_gained	NR	9e-20	0.0352	[0.028-0.043] unit increase	1,122,049 European ancestry individuals	NA	Body mass index	36581621
rs4055791	13	58691919	rs4055791-?	NA - DNAJA1P1	intergenic_variant	NR	1e-19			approximately 458,000 European ancestry individuals	NA	Body mass index	30595370
rs2861685	2	67610421	rs2861685-?	LINC02831	intron_variant	NR	1e-19			approximately 458,000 European ancestry individuals	NA	Body mass index	30595370
rs778094	2	147146234	rs778094-?	LINC01911 - RNU6-692P	intergenic_variant	NR	1e-19			approximately 458,000 European ancestry individuals	NA	Body mass index	30595370
rs72634819	1	1665061	rs72634819-?	SLC35E2B	3_prime_UTR_variant	NR	1e-19			approximately 458,000 European ancestry individuals	NA	Body mass index	30595370
rs1167311	1	49531287	rs1167311-?	AGBL4	intron_variant	NR	1e-19			approximately 458,000 European ancestry individuals	NA	Body mass index	30595370
rs28447271	8	11969883	rs28447271-A	OR7E161P - DEFB136	downstream_gene_variant	NR	1e-19	0.01872	[0.015-0.023] unit decrease	694,649 European ancestry individuals	NA	Body mass index (MTAG)	36376304
rs72634826	1	1669613	rs72634826-A	SLC35E2B	intron_variant	NR	1e-19	0.02151	[0.017-0.026] unit decrease	694,649 European ancestry individuals	NA	Body mass index (MTAG)	36376304
rs1451109	4	136150180	rs1451109-A		intron_variant	0.6849	1e-19	0.0158	[0.012-0.019] unit decrease	374,756 European ancestry male individuals	NA	Body mass index	30239722
rs1451109	4	136150180	rs1451109-A		intron_variant	0.6849	1e-19	0.0158	[0.012-0.019] unit decrease	806,834 European ancestry individuals	NA	Body mass index	30239722
rs9876664	3	85757163	rs9876664-?	CADM2	intron_variant	NR	1e-19			457,822 European ancestry individuals	NA	Body mass index	31669095
rs7124681	11	47508395	rs7124681-C	CELF1	intron_variant	NR	1e-19	0.023	[NR] unit decrease	315,347 European ancestry individuals, 8,322 Hispanic/Latino individuals, 7,290 East Asian ancestry individuals, 3,069 African American individuals, 459 South Asian ancestry individuals	431,743 European ancestry individuals, 9,275 South Asian ancestry individuals, 8,261 African British individuals, 1,822 East Asian ancestry individuals, 7,620 individuals	Body mass index	30108127
rs79113395	1	1659060	rs79113395-?	CDK11B - SLC35E2B	upstream_gene_variant	NR	1e-19			457,822 European ancestry individuals	NA	Body mass index	31669095
rs2287019	19	45698914	rs2287019-C	QPCTL	intron_variant	NR	1e-19	0.031	[NR] unit increase	315,347 European ancestry individuals, 8,322 Hispanic/Latino individuals, 7,290 East Asian ancestry individuals, 3,069 African American individuals, 459 South Asian ancestry individuals	431,743 European ancestry individuals, 9,275 South Asian ancestry individuals, 8,261 African British individuals, 1,822 East Asian ancestry individuals, 7,620 individuals	Body mass index	30108127
rs12612428	2	58601296	rs12612428-C	LINC01122	intron_variant	NR	1e-19	0.0207	[0.016-0.025] unit increase	1,122,049 European ancestry individuals	NA	Body mass index	36581621
rs4303677	2	24998571	rs4303677-C	DNAJC27-AS1	intron_variant	NR	1e-19	0.0262	[0.021-0.032] unit decrease	1,122,049 European ancestry individuals	NA	Body mass index	36581621
rs10965245	9	22130516	rs10965245-A	CDKN2B-AS1 - DMRTA1	regulatory_region_variant	NR	1e-19	0.0231	[0.018-0.028] unit increase	359,983 European ancestry individuals, 163,835 East Asian ancestry individuals	NA	Body mass index	34594039
rs10483389	14	30026513	rs10483389-C	PRKD1	intron_variant	NR	1e-19	0.0342	[0.027-0.042] unit decrease	1,122,049 European ancestry individuals	NA	Body mass index	36581621
rs41312309	6	34530551	rs41312309-C	PACSIN1	missense_variant	NR	1e-19	0.0208	[0.016-0.025] unit decrease	1,122,049 European ancestry individuals	NA	Body mass index	36581621
rs45521740	19	2245623	rs45521740-G	SF3A2	non_coding_transcript_exon_variant	NR	1e-19	0.0325	[0.025-0.04] unit decrease	1,122,049 European ancestry individuals	NA	Body mass index	36581621
rs340029	15	60602766	rs340029-C	RORA-AS1, RORA	intron_variant	NR	1e-19	0.0129	[0.01-0.016] unit decrease	1,122,049 European ancestry individuals	NA	Body mass index	36581621
rs3810291	19	47065746	rs3810291-A	ZC3H4	3_prime_UTR_variant	0.664069524669446	1e-19	0.02794018	unit increase	up to 309,889 European ancestry individuals	NA	Body mass index	26426971
rs3901286	7	99510104	rs3901286-?	ZKSCAN5	intron_variant	NR	2e-19			approximately 458,000 European ancestry individuals	NA	Body mass index	30595370
rs7553158	1	74539554	rs7553158-?	FPGT-TNNI3K, TNNI3K	intron_variant	NR	2e-19			approximately 458,000 European ancestry individuals	NA	Body mass index	30595370
rs2010281	14	103395985	rs2010281-A	MARK3	intron_variant	NR	2e-19	0.01516	[0.012-0.018] unit decrease	694,649 European ancestry individuals	NA	Body mass index (MTAG)	36376304
rs889201	16	20043049	rs889201-A	GPR139	intron_variant	NR	2e-19	0.01814	[0.014-0.022] unit decrease	694,649 European ancestry individuals	NA	Body mass index (MTAG)	36376304
rs9538141	13	58604124	rs9538141-A	CTAGE16P - DNAJA1P1	intergenic_variant	NR	2e-19	0.015319	[0.012-0.019] unit increase	694,649 European ancestry individuals	NA	Body mass index (MTAG)	36376304
rs273504	19	18104437	rs273504-A	MAST3	intron_variant	NR	2e-19	0.01545	[0.012-0.019] unit decrease	694,649 European ancestry individuals	NA	Body mass index (MTAG)	36376304
rs10871777	18	60184530	rs10871777-?	RNU4-17P - MC4R	intergenic_variant	NR	2e-19			346,393 European ancestry individuals	NA	Body mass index variance	31453325
rs9929792	16	20359753	rs9929792-A	PDILT	intron_variant	0.5005	2e-19	0.0152	[0.012-0.019] unit increase	806,834 European ancestry individuals	NA	Body mass index	30239722
rs930295	2	50006214	rs930295-A	NRXN1	intron_variant	0.1548	2e-19	0.0208	[0.016-0.025] unit increase	806,834 European ancestry individuals	NA	Body mass index	30239722
rs9929792	16	20359753	rs9929792-A	PDILT	intron_variant	0.5005	2e-19	0.0152	[0.012-0.019] unit increase	434,794 European ancestry female individuals	NA	Body mass index	30239722
rs8079537	17	80627018	rs8079537-?	RPTOR	intron_variant	NR	2e-19			457,822 European ancestry individuals	NA	Body mass index	31669095
rs11676272	2	24918669	rs11676272-A	ADCY3	missense_variant	0.512708	2e-19	0.0766358	[0.06-0.094] unit decrease	11,095 European ancestry individuals	NA	BMI at 6 months old	35315439
rs4776970	15	67788548	rs4776970-T	MAP2K5	intron_variant	0.37	2e-19	0.023	[0.017-0.029] unit decrease	up to 72,390 Japanese ancestry women, up to 85,894 Japanese ancestry men	up to 10,048 Japanese ancestry women, up to 5,098 Japanese ancestry men, up to 181,999 European ancestry women, up to 140,155 European ancestry controls	Body mass index	28892062
rs9275570	6	32710422	rs9275570-G	MTCO3P1 - HLA-DQB3	intergenic_variant	NR	2e-19			28,862 European ancestry cases, 422,048 European ancestry controls, 6,912 European ancestry individuals	NA	Nonatopic asthma and/or BMI	31669095
rs55678940	17	21347781	rs55678940-CTGTAAAGAAA	MAP2K3 - KCNJ12	regulatory_region_variant	NR	2e-19	0.0185	[0.015-0.022] unit decrease	359,983 European ancestry individuals, 163,835 East Asian ancestry individuals	NA	Body mass index	34594039
rs1788808	18	23510059	rs1788808-G	RMC1, NPC1	intron_variant	NR	2e-19	0.0193	[0.015-0.023] unit decrease	359,983 European ancestry individuals, 163,835 East Asian ancestry individuals	NA	Body mass index	34594039
rs7780752	7	93612328	rs7780752-C	GNGT1	intron_variant	NR	2e-19	0.0143	[0.011-0.017] unit increase	1,122,049 European ancestry individuals	NA	Body mass index	36581621
rs79226694	16	53794987	rs79226694-C	FTO	intron_variant	NR	2e-19	0.0509	[0.04-0.062] unit decrease	1,122,049 European ancestry individuals	NA	Body mass index	36581621
rs1336486	13	40210677	rs1336486-G	LINC00598	intron_variant	NR	2e-19	0.0146	[0.011-0.018] unit increase	1,122,049 European ancestry individuals	NA	Body mass index	36581621
rs74715904	4	45176064	rs74715904-G	PRDX4P1 - THAP12P9	intergenic_variant	NR	2e-19	0.0263	[0.021-0.032] unit increase	1,122,049 European ancestry individuals	NA	Body mass index	36581621
rs574367	1	177904075	rs574367-T	LINC01741 - SEC16B	intron_variant	0.21	2e-19	0.058	[0.045-0.071] unit increase	82,438 East Asian ancestry individuals, 4,301 South East Asian ancestry individuals	Up to 47,352 East Asian ancestry individuals	Body mass index	24861553
rs543874	1	177920345	rs543874-G	LINC01741 - SEC16B	upstream_gene_variant	0.2	2e-19	0.077	[0.059-0.095] unit increase	34,744 European ancestry children	11,313 European ancestry children	Childhood body mass index	26604143
rs10938397	4	45180510	rs10938397-?	PRDX4P1 - THAP12P9	intergenic_variant	NR	2e-19			2,518 African American women, 86,278 European ancestry women, 1,773 Filipino ancestry women, 1,030 Indian ancestry women, 1,457 African American men, 55,137 European ancestry men, 7,648 Indian ancestry men, 5,527 European ancestry individuals	6,244 African American women, 17,531 European ancestry women, 329 African American men, 19,956 European ancestry men	Body mass index (joint analysis main effects and physical activity interaction)	28448500
rs3751812	16	53784548	rs3751812-T	FTO	intron_variant	0.4119	2e-19	0.0783	[0.061-0.095] kg/m2 increase	1,957 African American women, 1,773 Filipino ancestry women, 305 Indian ancestry women, 67,609 European ancestry women, 1,206 African American men, 2,029 Indian ancestry men, 43,399 European ancestry men, at least 4,819 European ancestry individuals	4,807 African American women, 12,347 European ancestry women, 265 African American men, 14,540 European ancestry men	Body mass index in physically active individuals	28448500
rs543874	1	177920345	rs543874-G	LINC01741 - SEC16B	upstream_gene_variant	0.19289999999999996	2e-19	0.0606	[0.047-0.074] kg/m2 increase	1,957 African American women, 1,773 Filipino ancestry women, 305 Indian ancestry women, 67,609 European ancestry women, 1,206 African American men, 2,029 Indian ancestry men, 43,399 European ancestry men, at least 4,819 European ancestry individuals	4,807 African American women, 12,347 European ancestry women, 265 African American men, 14,540 European ancestry men	Body mass index in physically active individuals	28448500
rs7103411	11	27678578	rs7103411-T	BDNF, BDNF-AS	intron_variant	0.7851	2e-19	0.0406	[0.032-0.049] kg/m2 increase	2,518 African American women, 86,278 European ancestry women, 1,773 Filipino ancestry women, 1,030 Indian ancestry women, 1,457 African American men, 55,137 European ancestry men, 7,648 Indian ancestry men, 5,527 European ancestry individuals	6,244 African American women, 17,531 European ancestry women, 329 African American men, 19,956 European ancestry men	Body mass index	28448500
rs4854344	2	638144	rs4854344-T	LINC01875 - TMEM18	regulatory_region_variant	0.8266	2e-19	0.088	[0.069-0.107] unit increase	561 African American women, 352 Filipino ancestry women, 725 Indian ancestry women, 19,366 European ancestry women, 251 African American men, 4,654 Indian ancestry men, 11,727 European ancestry men, 959 European ancestry individuals	1,437 African American women, 5,184 European ancestry women, 64 African American men, 5,416 European ancestry men	Body mass index in physically inactive individuals	28448500
rs2207139	6	50877777	rs2207139-G	RPS17P5 - FTH1P5	intergenic_variant	0.177	2e-19	0.047	[0.036-0.057] kg/m2 increase	up to 104,666 European ancestry male individuals, up to 132,115 European ancestry female individuals, 370 African American male individuals, 517 African American female individuals, 512 Hispanic male individuals, 764 Hispanic female individuals	up to 48,274 European ancestry male individuals, up to 39,864 European ancestry female individuals, 2,441 African American or Afro-Caribbean male individuals, 6,314 African American or Afro-Caribbean female individuals, 919 Filipino male individuals, 828 Filipino female individuals, 205 Seychellois male individuals, 287 Seychellois female individuals, 2,964 South Asian ancestry male individuals, …	Body mass index	25673413
rs12446632	16	19924067	rs12446632-G	GPRC5B - GPR139	intergenic_variant	0.866	2e-19	0.04	[0.031-0.049] kg/m2 increase	up to 104,666 European ancestry male individuals, up to 132,115 European ancestry female individuals, 370 African American male individuals, 517 African American female individuals, 512 Hispanic male individuals, 764 Hispanic female individuals	up to 48,274 European ancestry male individuals, up to 39,864 European ancestry female individuals, 2,441 African American or Afro-Caribbean male individuals, 6,314 African American or Afro-Caribbean female individuals, 919 Filipino male individuals, 828 Filipino female individuals, 205 Seychellois male individuals, 287 Seychellois female individuals, 2,964 South Asian ancestry male individuals, …	Body mass index	25673413
rs10962547	9	16712249	rs10962547-?	BNC2	intron_variant	NR	3e-19			approximately 458,000 European ancestry individuals	NA	Body mass index	30595370
rs1731259	2	26730714	rs1731259-?	KCNK3	3_prime_UTR_variant	NR	3e-19			approximately 458,000 European ancestry individuals	NA	Body mass index	30595370
rs775208	16	70282008	rs775208-T	AARS1	intron_variant	NR	3e-19	0.01848	[0.014-0.023] unit decrease	694,649 European ancestry individuals	NA	Body mass index (MTAG)	36376304
rs7531837	1	178011085	rs7531837-T	CRYZL2P, CRYZL2P-SEC16B	intron_variant	NR	3e-19	0.01621	[0.013-0.02] unit decrease	694,649 European ancestry individuals	NA	Body mass index (MTAG)	36376304
rs9931967	16	20364029	rs9931967-T	PDILT	intron_variant	NR	3e-19	0.015347	[0.012-0.019] unit increase	694,649 European ancestry individuals	NA	Body mass index (MTAG)	36376304
rs273505	19	18106337	rs273505-T	MAST3	intron_variant	0.5783	3e-19	0.0173	[0.014-0.021] unit decrease	374,756 European ancestry male individuals	NA	Body mass index	30239722
rs12628051			rs12628051-T		intron_variant	0.6407	3e-19	0.0161	[0.013-0.02] unit increase	806,834 European ancestry individuals	NA	Body mass index	30239722
rs56356382	19	4064059	rs56356382-T	ZBTB7A	intron_variant	0.8054	3e-19	0.0217	[0.017-0.026] unit increase	806,834 European ancestry individuals	NA	Body mass index	30239722
rs151181	16	28479196	rs151181-T	CLN3	intron_variant	NR	3e-19	0.027	[0.021-0.033] unit decrease	20,352 European ancestry bipolar disorder cases, 31,358 European ancestry controls, 322,154 European ancestry individuals with BMI data.	NA	Bipolar disorder or body mass index	31754094
rs273505	19	18106337	rs273505-T	MAST3	intron_variant	0.5783	3e-19	0.0173	[0.014-0.021] unit decrease	806,834 European ancestry individuals	NA	Body mass index	30239722
rs6539064	12	103312976	rs6539064-?	C12orf42	intron_variant	NR	3e-19			457,822 European ancestry individuals	NA	Body mass index	31669095
rs9818122	3	85811914	rs9818122-?	CADM2, CADM2-AS2	intron_variant	NR	3e-19			457,822 European ancestry individuals	NA	Body mass index	31669095
rs1115091	5	75279976	rs1115091-?	ANKRD31 - HMGCR	intergenic_variant	NR	3e-19			457,822 European ancestry individuals	NA	Body mass index	31669095
rs6710871	2	143203024	rs6710871-A	ARHGAP15	intron_variant	NR	3e-19	0.021	[NR] unit increase	315,347 European ancestry individuals, 8,322 Hispanic/Latino individuals, 7,290 East Asian ancestry individuals, 3,069 African American individuals, 459 South Asian ancestry individuals	431,743 European ancestry individuals, 9,275 South Asian ancestry individuals, 8,261 African British individuals, 1,822 East Asian ancestry individuals, 7,620 individuals	Body mass index	30108127
rs6744844	2	58590310	rs6744844-?	LINC01122	intron_variant	NR	3e-19			457,822 European ancestry individuals	NA	Body mass index	31669095
rs2767486	1	65525520	rs2767486-A	LEPR	intron_variant	0.83818	3e-19	0.116368	[0.091-0.141] unit decrease	21,871 European ancestry individuals	NA	BMI at 1.5 years old	35315439
rs10865549	2	631759	rs10865549-A	LINC01875 - TMEM18	intergenic_variant		3e-19	0.0111	[0.0087-0.0135] unit increase	35,606 African American individuals, 26,048 Hispanic/Latino individuals, 22,466 Asian or Native Hawaiian ancestry individuals, 17,859 European ancestry individuals, 535 Native American individuals	NA	Body mass index	29381148
rs7613261	3	131998951	rs7613261-T	CPNE4	intron_variant	NR	3e-19	0.0225	[0.018-0.027] unit increase	359,983 European ancestry individuals, 163,835 East Asian ancestry individuals	NA	Body mass index	34594039
rs2943634	2	226203364	rs2943634-C	NYAP2 - MIR5702	intergenic_variant	NR	3e-19	0.0211	[0.016-0.026] unit decrease	1,122,049 European ancestry individuals	NA	Body mass index	36581621
rs13222241	7	113753935	rs13222241-G	SMIM30 - PPP1R3A	intergenic_variant	NR	3e-19	0.0136	[0.011-0.017] unit increase	1,122,049 European ancestry individuals	NA	Body mass index	36581621
rs2064871	6	51870815	rs2064871-C	PKHD1	intron_variant	NR	3e-19	0.0146	[0.011-0.018] unit increase	1,122,049 European ancestry individuals	NA	Body mass index	36581621
rs7124681	11	47508395	rs7124681-A	CELF1	intron_variant	0.409389443762275	3e-19	0.024504084	unit increase	up to 309,889 European ancestry individuals	NA	Body mass index	26426971
rs74498370	16	53758552	rs74498370-T	FTO	intron_variant	NR	4e-19	0.03971	[0.031-0.048] unit decrease	694,649 European ancestry individuals	NA	Body mass index (MTAG)	36376304
rs1967772	13	27461925	rs1967772-A	MTIF3 - RNU6-63P	intergenic_variant	NR	4e-19	0.01704	[0.013-0.021] unit decrease	694,649 European ancestry individuals	NA	Body mass index (MTAG)	36376304
rs9595908	13	32610151	rs9595908-T	PDS5B	intron_variant	NR	4e-19	0.01494	[0.012-0.018] unit increase	694,649 European ancestry individuals	NA	Body mass index (MTAG)	36376304
rs11074446	16	20243801	rs11074446-T	SNRPEP3 - GP2	upstream_gene_variant	0.8534	4e-19	0.0214	[0.017-0.026] unit increase	806,834 European ancestry individuals	NA	Body mass index	30239722
rs273504	19	18104437	rs273504-A	MAST3	intron_variant	0.577	4e-19	0.0156	[0.012-0.019] unit decrease	434,794 European ancestry female individuals	NA	Body mass index	30239722
rs6606686	12	110465575	rs6606686-C	GPN3	intron_variant	0.6969	4e-19	0.0156	[0.012-0.019] unit decrease	434,794 European ancestry female individuals	NA	Body mass index	30239722
rs41310284	10	100687890	rs41310284-A	Metazoa_SRP - PAX2	intergenic_variant	0.097	4e-19	0.029	[0.023-0.035] unit decrease	806,834 European ancestry individuals	NA	Body mass index	30239722
rs6606686	12	110465575	rs6606686-C	GPN3	intron_variant	0.6969	4e-19	0.0156	[0.012-0.019] unit decrease	806,834 European ancestry individuals	NA	Body mass index	30239722
rs11074446	16	20243801	rs11074446-T	SNRPEP3 - GP2	upstream_gene_variant	0.8534	4e-19	0.0214	[0.017-0.026] unit increase	434,794 European ancestry female individuals	NA	Body mass index	30239722
rs10962547	9	16712249	rs10962547-?	BNC2	intron_variant	NR	4e-19			457,822 European ancestry individuals	NA	Body mass index	31669095
rs7903146	10	112998590	rs7903146-C	TCF7L2	intron_variant	0.6829	4e-19			380,336 European ancestry individuals, 16,962 East Asian, South Asian, Hispanic and African American ancestry individuals	NA	Body mass index and fasting glucose (pairwise)	33619380
rs7141420	14	79433111	rs7141420-T	NRXN3	intron_variant	NR	4e-19	0.0172	[0.013-0.021] unit increase	359,983 European ancestry individuals, 163,835 East Asian ancestry individuals	NA	Body mass index	34594039
rs7944782	11	130925803	rs7944782-G	SNX19 - RN7SL167P	intergenic_variant	NR	4e-19	0.0137	[0.011-0.017] unit increase	1,122,049 European ancestry individuals	NA	Body mass index	36581621
rs11997548	8	63795545	rs11997548-C	LINC01289, LINC01414	intron_variant	NR	4e-19	0.0121	[0.0094-0.0148] unit increase	1,122,049 European ancestry individuals	NA	Body mass index	36581621
rs2080454	16	49028679	rs2080454-C	RNU6-257P - MTND4LP25	intergenic_variant	NR	4e-19	0.0135	[0.011-0.016] unit increase	1,122,049 European ancestry individuals	NA	Body mass index	36581621
rs72976986	19	4050426	rs72976986-?	ZBTB7A	intron_variant	NR	5e-19			approximately 458,000 European ancestry individuals	NA	Body mass index	30595370
rs9317002	13	58601593	rs9317002-A	CTAGE16P - DNAJA1P1	intergenic_variant	0.5094	5e-19	0.0171	[0.013-0.021] unit increase	806,834 European ancestry individuals	NA	Body mass index	30239722
rs12484438	22	40162060	rs12484438-T	TNRC6B	intron_variant	0.6517	5e-19	0.016	[0.012-0.02] unit increase	434,794 European ancestry female individuals	NA	Body mass index	30239722
rs10889551	1	65440454	rs10889551-A	LEPR	intron_variant	0.350051	5e-19	0.0883041	[0.069-0.107] unit decrease	24,551 European ancestry individuals	NA	BMI at 1 year old	35315439
rs111279065	17	1933875	rs111279065-TA	RPA1 - RTN4RL1	intergenic_variant	NR	5e-19	0.029	[0.023-0.035] unit decrease	359,983 European ancestry individuals, 163,835 East Asian ancestry individuals	NA	Body mass index	34594039
rs112213274	10	98024796	rs112213274-C	CRTAC1	intron_variant	NR	5e-19	0.0213	[0.017-0.026] unit increase	359,983 European ancestry individuals, 163,835 East Asian ancestry individuals	NA	Body mass index	34594039
rs10623997	5	108142979	rs10623997-TATAATA	FBXL17	intron_variant	NR	5e-19	0.0251	[0.02-0.031] unit decrease	359,983 European ancestry individuals, 163,835 East Asian ancestry individuals	NA	Body mass index	34594039
rs35087079	18	60196554	rs35087079-G	RNU4-17P - MC4R	upstream_gene_variant	NR	5e-19	0.0581	[0.045-0.071] unit increase	1,122,049 European ancestry individuals	NA	Body mass index	36581621
rs72845886	17	63589325	rs72845886-C	DCAF7	3_prime_UTR_variant	NR	5e-19	0.0248	[0.019-0.03] unit increase	1,122,049 European ancestry individuals	NA	Body mass index	36581621
rs17817449	16	53779455	rs17817449-?	FTO	intron_variant	NR	5e-19	0.0602947	[0.047-0.074] unit increase	17,127 African American individuals, 21,955 Hispanic/Latino individuals, 4,647 Asian ancestry individuals, 3,936 Native Hawaiian ancestry individuals, 645 Native American ancestry individuals, 1,025 individuals	NA	Body mass index	31217584
rs2867125	2	622827	rs2867125-C	LINC01875 - TMEM18	intergenic_variant	0.8253	5e-19	0.0666	[0.052-0.081] kg/m2 increase	2,518 African American women, 86,278 European ancestry women, 1,773 Filipino ancestry women, 1,030 Indian ancestry women, 1,457 African American men, 55,137 European ancestry men, 7,648 Indian ancestry men, 5,527 European ancestry individuals	6,244 African American women, 17,531 European ancestry women, 329 African American men, 19,956 European ancestry men	Body mass index	28448500
rs11030104	11	27662970	rs11030104-A	BDNF-AS, BDNF	intron_variant	0.792	5e-19	0.045	[0.035-0.054] kg/m2 increase	up to 104,666 European ancestry male individuals, up to 132,115 European ancestry female individuals, 370 African American male individuals, 517 African American female individuals, 512 Hispanic male individuals, 764 Hispanic female individuals	up to 48,274 European ancestry male individuals, up to 39,864 European ancestry female individuals, 2,441 African American or Afro-Caribbean male individuals, 6,314 African American or Afro-Caribbean female individuals, 919 Filipino male individuals, 828 Filipino female individuals, 205 Seychellois male individuals, 287 Seychellois female individuals, 2,964 South Asian ancestry male individuals, …	Body mass index	25673413
rs9661500	1	1659220	rs9661500-A	CDK11B - SLC35E2B	TF_binding_site_variant	0.6933	6e-19	0.0183	[0.014-0.022] unit increase	374,756 European ancestry male individuals	NA	Body mass index	30239722
rs709400	14	103683138	rs709400-A	KLC1	non_coding_transcript_exon_variant	0.6214	6e-19	0.0148	[0.011-0.018] unit increase	806,834 European ancestry individuals	NA	Body mass index	30239722
rs709400	14	103683138	rs709400-A	KLC1	non_coding_transcript_exon_variant	0.6214	6e-19	0.0148	[0.011-0.018] unit increase	434,794 European ancestry female individuals	NA	Body mass index	30239722
rs9317002	13	58601593	rs9317002-?	CTAGE16P - DNAJA1P1	intergenic_variant	NR	6e-19			457,822 European ancestry individuals	NA	Body mass index	31669095
rs12962523	18	60282622	rs12962523-?	NA - MC4R	intergenic_variant	NR	6e-19			457,822 European ancestry individuals	NA	Body mass index	31669095
rs2381977	2	147090322	rs2381977-?		intergenic_variant	NR	6e-19			457,822 European ancestry individuals	NA	Body mass index	31669095
rs12566985	1	74536509	rs12566985-A	FPGT-TNNI3K, TNNI3K	intron_variant	0.53	6e-19	0.025	[0.019-0.031] unit decrease	up to 72,390 Japanese ancestry women, up to 85,894 Japanese ancestry men	up to 10,048 Japanese ancestry women, up to 5,098 Japanese ancestry men, up to 181,999 European ancestry women, up to 140,155 European ancestry controls	Body mass index	28892062
rs62104483	19	29809110	rs62104483-A	C19orf12 - CCNE1	intergenic_variant	NR	6e-19	0.0202	[0.016-0.025] unit increase	359,983 European ancestry individuals, 163,835 East Asian ancestry individuals	NA	Body mass index	34594039
rs6710871	2	143203024	rs6710871-G	ARHGAP15	intron_variant	NR	6e-19	0.0189	[0.015-0.023] unit decrease	1,122,049 European ancestry individuals	NA	Body mass index	36581621
rs2297792	1	156041653	rs2297792-C	UBQLN4	missense_variant	NR	6e-19	0.0121	[0.0094-0.0148] unit increase	1,122,049 European ancestry individuals	NA	Body mass index	36581621
rs6892422	5	43143697	rs6892422-C	ZNF131	intron_variant	NR	6e-19	0.0154	[0.012-0.019] unit decrease	1,122,049 European ancestry individuals	NA	Body mass index	36581621
rs895330	19	4060709	rs895330-G	ZBTB7A	intron_variant	NR	6e-19	0.0174	[0.013-0.021] unit decrease	1,122,049 European ancestry individuals	NA	Body mass index	36581621
rs6567160	18	60161902	rs6567160-C	RPS3AP49 - RNU4-17P	upstream_gene_variant	NR	6e-19	0.0543	[0.042-0.066] unit increase	42,752 African ancestry individuals, 55,525 African American individuals	NA	Body mass index	36581621
rs12735657	1	177839998	rs12735657-C	NA - SEC16B	intron_variant	0.204588	7e-19	2015-01-01	[1.12-1.19]	1,456 British ancestry obese children, 6,460 European ancestry control adults	up to 7,526 British ancestry obese individuals, at least 4,405 obese individuals, up to 20,720 British ancestry controls, 61,166 controls	Obesity (extreme)	30677029
rs79226694	16	53794987	rs79226694-T	FTO	intron_variant	NR	7e-19	0.053208	[0.041-0.065] unit increase	694,649 European ancestry individuals	NA	Body mass index (MTAG)	36376304
rs2710323	3	52781889	rs2710323-T	ITIH1	intron_variant	NR	7e-19	0.01426	[0.011-0.017] unit decrease	694,649 European ancestry individuals	NA	Body mass index (MTAG)	36376304
rs11633626	15	94728149	rs11633626-A	LINC02852 - LETR1	upstream_gene_variant	0.6313	7e-19	0.0157	[0.012-0.019] unit decrease	806,834 European ancestry individuals	NA	Body mass index	30239722
rs9636391	2	49973972	rs9636391-A	NRXN1	stop_gained	0.1593	7e-19	0.0204	[0.016-0.025] unit increase	434,794 European ancestry female individuals	NA	Body mass index	30239722
rs10769931	11	8614558	rs10769931-C	TRIM66	3_prime_UTR_variant	NR	7e-19	0.0174	[0.013-0.021] unit increase	359,983 European ancestry individuals, 163,835 East Asian ancestry individuals	NA	Body mass index	34594039
rs7601895	2	55054765	rs7601895-G	RTN4	intron_variant	NR	7e-19	0.0147	[0.011-0.018] unit decrease	1,122,049 European ancestry individuals	NA	Body mass index	36581621
rs7632505	3	123019460	rs7632505-?	SEMA5B	intron_variant	NR	7e-19			9,618 European ancestry individuals	19,796 European ancestry individuals	Age-related diseases, mortality and associated endophenotypes	27790247
rs10182181	2	24927427	rs10182181-A	ADCY3 - DNAJC27	intergenic_variant	0.5182	7e-19	0.0301	[0.023-0.037] kg/m2 decrease	98,173 European ancestry women, 64,373 European ancestry men, 5,829 European ancestry individuals, 10,500 African American/Afro-Caribbean ancestry women, 2,706 African American/Afro-Caribbean ancestry men, 1,030 Indian Asian ancestry women, 7,648 Indian Asian ancestry men, 1,793 Filipino ancestry women, 2,944 Hispanic/Latino ancestry women, 1,764 Hispanic/Latino ancestry men	21,496 European ancestry women, 24,385 European ancestry men, 118,364 European ancestry individuals, 2,326 African American/Afro-Caribbean ancestry women, 855 African American/Afro-Caribbean ancestry men	BMI (adjusted for smoking behaviour)	28443625
rs215634	7	32329536	rs215634-A	PDE1C	intron_variant	NR	8e-19	0.0154	[0.012-0.019] unit increase	694,649 European ancestry individuals	NA	Body mass index (MTAG)	36376304
rs1260326	2	27508073	rs1260326-T	GCKR	missense_variant	NR	8e-19	0.01459	[0.011-0.018] unit decrease	694,649 European ancestry individuals	NA	Body mass index (MTAG)	36376304
rs930295	2	50006214	rs930295-A	NRXN1	intron_variant	NR	8e-19	0.020814	[0.016-0.025] unit increase	694,649 European ancestry individuals	NA	Body mass index (MTAG)	36376304
rs117758180	18	60142512	rs117758180-T	RNU6-567P - RPS3AP49	intron_variant	NR	8e-19	0.06155	[0.048-0.075] unit increase	694,649 European ancestry individuals	NA	Body mass index (MTAG)	36376304
rs6567160	18	60161902	rs6567160-C	RPS3AP49 - RNU4-17P	upstream_gene_variant	NR	8e-19	0.09	[0.070-0.110] kg/m2 increase	8,463 European ancestry individuals, 7,478 African American individuals, 3,348 Hispanic individuals, 1,624 Han Chinese ancestry individuals	4,979 European ancestry individuals, 2,740 Han Chinese ancestry individuals	Body mass index	24064335
rs8036171	15	94723581	rs8036171-A	LINC02852 - LETR1	downstream_gene_variant	0.3724	8e-19	0.0149	[0.012-0.018] unit increase	374,756 European ancestry male individuals	NA	Body mass index	30239722
rs3810291	19	47065746	rs3810291-G	ZC3H4	3_prime_UTR_variant	NR	8e-19	0.026	[NR] unit decrease	315,347 European ancestry individuals, 8,322 Hispanic/Latino individuals, 7,290 East Asian ancestry individuals, 3,069 African American individuals, 459 South Asian ancestry individuals	431,743 European ancestry individuals, 9,275 South Asian ancestry individuals, 8,261 African British individuals, 1,822 East Asian ancestry individuals, 7,620 individuals	Body mass index	30108127
rs17405819	8	75894349	rs17405819-C	HNF4G - RNU2-54P	intergenic_variant	0.29	8e-19	0.022	[0.018-0.026] unit decrease	up to 72,390 Japanese ancestry women, up to 85,894 Japanese ancestry men	up to 10,048 Japanese ancestry women, up to 5,098 Japanese ancestry men, up to 181,999 European ancestry women, up to 140,155 European ancestry controls	Body mass index	28892062
rs799165	7	73637727	rs799165-?	MLXIPL - VPS37D	intergenic_variant	NR	8e-19			9,618 European ancestry individuals	19,796 European ancestry individuals	Age-related disease endophenotypes	27790247
rs4974357	3	90078612	rs4974357-C	U3 - RNU6-712P	intergenic_variant	NR	8e-19	0.015	[0.012-0.018] unit decrease	1,122,049 European ancestry individuals	NA	Body mass index	36581621
rs12885458	14	46833911	rs12885458-?	NA - MDGA2	intergenic_variant	NR	9e-19			approximately 458,000 European ancestry individuals	NA	Body mass index	30595370
rs6804842	3	25064946	rs6804842-A	RARB	intron_variant	NR	9e-19	0.01432	[0.011-0.017] unit decrease	694,649 European ancestry individuals	NA	Body mass index (MTAG)	36376304
rs4929923	11	8617653	rs4929923-?	TRIM66	3_prime_UTR_variant	NR	9e-19			457,822 European ancestry individuals	NA	Body mass index	31669095
rs2070203	16	70269677	rs2070203-?	AARS1	missense_variant	NR	9e-19			457,822 European ancestry individuals	NA	Body mass index	31669095
rs879620	16	3965728	rs879620-T	ADCY9	3_prime_UTR_variant	0.62	9e-19	0.024	[0.018-0.03] unit increase	up to 72,390 Japanese ancestry women, up to 85,894 Japanese ancestry men	up to 10,048 Japanese ancestry women, up to 5,098 Japanese ancestry men, up to 181,999 European ancestry women, up to 140,155 European ancestry controls	Body mass index	28892062
rs7170980	15	51663859	rs7170980-G	DMXL2 - SCG3	intergenic_variant	NR	9e-19	0.013	[0.01-0.016] unit decrease	1,122,049 European ancestry individuals	NA	Body mass index	36581621
rs61754230	12	71785666	rs61754230-C	RAB21	missense_variant	NR	9e-19	0.042	[0.033-0.051] unit decrease	1,122,049 European ancestry individuals	NA	Body mass index	36581621
rs2207139	6	50877777	rs2207139-A	RPS17P5 - FTH1P5	intergenic_variant	0.8269	9e-19	0.038	[0.03-0.046] kg/m2 decrease	98,173 European ancestry women, 64,373 European ancestry men, 5,829 European ancestry individuals, 10,500 African American/Afro-Caribbean ancestry women, 2,706 African American/Afro-Caribbean ancestry men, 1,030 Indian Asian ancestry women, 7,648 Indian Asian ancestry men, 1,793 Filipino ancestry women, 2,944 Hispanic/Latino ancestry women, 1,764 Hispanic/Latino ancestry men	21,496 European ancestry women, 24,385 European ancestry men, 118,364 European ancestry individuals, 2,326 African American/Afro-Caribbean ancestry women, 855 African American/Afro-Caribbean ancestry men	BMI (adjusted for smoking behaviour)	28443625
rs11084553	19	30528873	rs11084553-?	ZNF536	intron_variant	NR	1e-18			approximately 458,000 European ancestry individuals	NA	Body mass index	30595370
rs273505	19	18106337	rs273505-?	MAST3	intron_variant	NR	1e-18			approximately 458,000 European ancestry individuals	NA	Body mass index	30595370
rs1112706	3	131803708	rs1112706-T	CPNE4	intron_variant	NR	1e-18	0.015123	[0.012-0.018] unit increase	694,649 European ancestry individuals	NA	Body mass index (MTAG)	36376304
rs8060649	16	53872187	rs8060649-A	FTO	intron_variant	NR	1e-18	0.01415	[0.011-0.017] unit decrease	694,649 European ancestry individuals	NA	Body mass index (MTAG)	36376304
rs1837269	5	96523440	rs1837269-T	PCSK1 - CAST	intron_variant	NR	1e-18	0.01519	[0.012-0.019] unit decrease	694,649 European ancestry individuals	NA	Body mass index (MTAG)	36376304
rs9299338	9	100345896	rs9299338-A	TEX10	intron_variant	NR	1e-18	0.016	[0.012-0.02] unit decrease	694,649 European ancestry individuals	NA	Body mass index (MTAG)	36376304
rs1451077	2	147143639	rs1451077-A	LINC01911 - RNU6-692P	intergenic_variant	0.5776	1e-18	0.0169	[0.013-0.021] unit decrease	374,756 European ancestry male individuals	NA	Body mass index	30239722
rs12705916	7	113852779	rs12705916-T	NA - PPP1R3A	intergenic_variant	0.6201	1e-18	0.0156	[0.012-0.019] unit decrease	806,834 European ancestry individuals	NA	Body mass index	30239722
rs1411431	9	16728723	rs1411431-A	BNC2	intron_variant	0.1598	1e-18	0.0229	[0.018-0.028] unit increase	806,834 European ancestry individuals	NA	Body mass index	30239722
rs1451077	2	147143639	rs1451077-A	LINC01911 - RNU6-692P	intergenic_variant	0.5776	1e-18	0.0169	[0.013-0.021] unit decrease	806,834 European ancestry individuals	NA	Body mass index	30239722
rs29939	19	33819895	rs29939-A	KCTD15 - NA	intergenic_variant	0.3279	1e-18	0.016	[0.012-0.02] unit decrease	434,794 European ancestry female individuals	NA	Body mass index	30239722
rs12705916	7	113852779	rs12705916-T	NA - PPP1R3A	intergenic_variant	0.6201	1e-18	0.0156	[0.012-0.019] unit decrease	434,794 European ancestry female individuals	NA	Body mass index	30239722
rs11624548	14	29268260	rs11624548-?		intron_variant	NR	1e-18			457,822 European ancestry individuals	NA	Body mass index	31669095
rs56356382	19	4064059	rs56356382-?	ZBTB7A	intron_variant	NR	1e-18			457,822 European ancestry individuals	NA	Body mass index	31669095
rs273505	19	18106337	rs273505-?	MAST3	intron_variant	NR	1e-18			457,822 European ancestry individuals	NA	Body mass index	31669095
rs953567	1	74511741	rs953567-?	TNNI3K, LRRC53, FPGT-TNNI3K	intron_variant	NR	1e-18			457,822 European ancestry individuals	NA	Body mass index	31669095
rs7903146	10	112998590	rs7903146-T	TCF7L2	intron_variant	0.31	1e-18	0.028	[0.022-0.034] unit decrease	up to 72,390 Japanese ancestry women, up to 85,894 Japanese ancestry men	up to 10,048 Japanese ancestry women, up to 5,098 Japanese ancestry men, up to 181,999 European ancestry women, up to 140,155 European ancestry controls	Body mass index	28892062
rs4686392			rs4686392-G			0.337	1e-18	0.032	[0.024-0.04] unit decrease	up to 72,390 Japanese ancestry women, up to 85,894 Japanese ancestry men	up to 10,048 Japanese ancestry women, up to 5,098 Japanese ancestry men, up to 181,999 European ancestry women, up to 140,155 European ancestry controls	Body mass index	28892062
rs11057405	12	122297350	rs11057405-G	CLIP1	intron_variant	0.9105	1e-18			509,429 European ancestry individuals, 16,962 East Asian, South Asian, Hispanic and African American ancestry individuals	NA	Body mass index and HDL-C (pairwise)	33619380
rs15740	1	151067959	rs15740-G	MLLT11, CDC42SE1	3_prime_UTR_variant	NR	1e-18	0.0162	[0.013-0.02] unit increase	1,122,049 European ancestry individuals	NA	Body mass index	36581621
rs138685654	3	141484092	rs138685654-C	KRT18P35 - RASA2	intergenic_variant	NR	1e-18	0.0248	[0.019-0.03] unit increase	359,983 European ancestry individuals, 163,835 East Asian ancestry individuals	NA	Body mass index	34594039
rs4455149	2	228112512	rs4455149-G	SPHKAP	intron_variant	NR	1e-18	0.0139	[0.011-0.017] unit decrease	1,122,049 European ancestry individuals	NA	Body mass index	36581621
rs7206608	16	82839023	rs7206608-G	CDH13	intron_variant	NR	1e-18	0.0143	[0.011-0.017] unit increase	1,122,049 European ancestry individuals	NA	Body mass index	36581621
rs2528787	13	111535889	rs2528787-C	TEX29 - LINC02337	intergenic_variant	NR	1e-18	0.0154	[0.012-0.019] unit increase	1,122,049 European ancestry individuals	NA	Body mass index	36581621
rs3803522	15	67834337	rs3803522-G	SKOR1	3_prime_UTR_variant	NR	1e-18	0.0159	[0.012-0.019] unit increase	1,122,049 European ancestry individuals	NA	Body mass index	36581621
rs1635852	7	28149792	rs1635852-C	JAZF1	intron_variant	NR	1e-18	0.0116	[0.0091-0.0141] unit increase	1,122,049 European ancestry individuals	NA	Body mass index	36581621
rs6548238	2	634905	rs6548238-C	LINC01875 - TMEM18	TF_binding_site_variant	0.84	1e-18	0.26	[0.19-0.34] kg/m2 increase	32,387 European ancestry individuals	59,082 European ancestry individuals	Body mass index	19079261
rs2241423	15	67794500	rs2241423-G	MAP2K5	intron_variant	0.78	1e-18	0.13	[0.09-0.17] kg/m2 increase	Up to 123,865 European ancestry individuals	Up to 125,931 European ancestry individuals	Body mass index	20935630
rs10182181	2	24927427	rs10182181-A	ADCY3 - DNAJC27	intergenic_variant	0.5182	1e-18			98,173 European ancestry women, 64,373 European ancestry men, 5,829 European ancestry individuals, 10,500 African American/Afro-Caribbean ancestry women, 2,706 African American/Afro-Caribbean ancestry men, 1,030 Indian Asian ancestry women, 7,648 Indian Asian ancestry men, 1,793 Filipino ancestry women, 2,944 Hispanic/Latino ancestry women, 1,764 Hispanic/Latino ancestry men	21,496 European ancestry women, 24,385 European ancestry men, 118,364 European ancestry individuals, 2,326 African American/Afro-Caribbean ancestry women, 855 African American/Afro-Caribbean ancestry men	Body mass index (joint analysis main effects and smoking interaction)	28443625
rs1933437	13	28050157	rs1933437-G	FLT3	missense_variant	0.38939999999999997	1e-18	0.0162	[0.013-0.02] unit increase	up to 449,889 European ancestry individuals, up to 29,398 South Asian ancestry individuals, up to 27,610 African American individuals, up to 8,839 East Asian individuals, up to 10,772 Hispanic ancestry individuals	up to 196,766 European ancestry individuals	Body mass index	29273807
rs1051695	14	32823916	rs1051695-A	AKAP6	missense_variant	0.4472	1e-18	0.0155	[0.012-0.019] unit increase	up to 449,889 European ancestry individuals, up to 29,398 South Asian ancestry individuals, up to 27,610 African American individuals, up to 8,839 East Asian individuals, up to 10,772 Hispanic ancestry individuals	up to 196,766 European ancestry individuals	Body mass index	29273807
rs12446632	16	19924067	rs12446632-G	GPRC5B - GPR139	intergenic_variant	0.865	1e-18	0.04	[0.031-0.049] kg/m2 increase	up to 104,666 European ancestry male individuals, up to 132,115 European ancestry female individuals, 370 African American male individuals, 517 African American female individuals, 512 Hispanic male individuals, 764 Hispanic female individuals	up to 48,274 European ancestry male individuals, up to 39,864 European ancestry female individuals, 2,441 African American or Afro-Caribbean male individuals, 6,314 African American or Afro-Caribbean female individuals, 919 Filipino male individuals, 828 Filipino female individuals, 205 Seychellois male individuals, 287 Seychellois female individuals, 2,964 South Asian ancestry male individuals, …	Body mass index	25673413
rs3817334	11	47629441	rs3817334-T	MTCH2	intron_variant	0.407932176463293	1e-18	0.024106821	unit increase	up to 309,889 European ancestry individuals	NA	Body mass index	26426971
rs4929923	11	8617653	rs4929923-?	TRIM66	3_prime_UTR_variant	NR	2e-18			approximately 458,000 European ancestry individuals	NA	Body mass index	30595370
rs6944092	7	113843514	rs6944092-?	NA - PPP1R3A	intergenic_variant	NR	2e-18			approximately 458,000 European ancestry individuals	NA	Body mass index	30595370
rs5995843	22	40301373	rs5995843-A	TNRC6B	non_coding_transcript_exon_variant	NR	2e-18	0.015503	[0.012-0.019] unit increase	694,649 European ancestry individuals	NA	Body mass index (MTAG)	36376304
rs1411431	9	16728723	rs1411431-A	BNC2	intron_variant	NR	2e-18	0.024647	[0.019-0.03] unit increase	694,649 European ancestry individuals	NA	Body mass index (MTAG)	36376304
rs10929925	2	6015425	rs10929925-A	SILC1 - LINC01247	intergenic_variant	NR	2e-18	0.01428	[0.011-0.017] unit decrease	694,649 European ancestry individuals	NA	Body mass index (MTAG)	36376304
rs11074446	16	20243801	rs11074446-T	SNRPEP3 - GP2	upstream_gene_variant	NR	2e-18	0.019918	[0.015-0.024] unit increase	694,649 European ancestry individuals	NA	Body mass index (MTAG)	36376304
rs12981256	19	1865902	rs12981256-A	KLF16 - ABHD17A	upstream_gene_variant	NR	2e-18	0.014955	[0.012-0.018] unit increase	694,649 European ancestry individuals	NA	Body mass index (MTAG)	36376304
rs355777	3	154317161	rs355777-C	DHX36	intron_variant	0.3984	2e-18	0.0151	[0.012-0.018] unit increase	374,756 European ancestry male individuals	NA	Body mass index	30239722
rs730180	15	72715552	rs730180-A	BBS4	intron_variant	0.7917	2e-18	0.0172	[0.013-0.021] unit increase	806,834 European ancestry individuals	NA	Body mass index	30239722
rs1982350	11	13328584	rs1982350-A	ARNTL	intron_variant	0.3556	2e-18	0.0156	[0.012-0.019] unit decrease	806,834 European ancestry individuals	NA	Body mass index	30239722
rs7899106	10	85651147	rs7899106-A	GRID1	intron_variant	0.9496	2e-18	0.0327	[0.025-0.04] unit decrease	806,834 European ancestry individuals	NA	Body mass index	30239722
rs73646205	9	16724057	rs73646205-A	BNC2	intron_variant	0.1676	2e-18	0.0225	[0.017-0.028] unit increase	434,794 European ancestry female individuals	NA	Body mass index	30239722
rs355777	3	154317161	rs355777-C	DHX36	intron_variant	0.3984	2e-18	0.0151	[0.012-0.018] unit increase	806,834 European ancestry individuals	NA	Body mass index	30239722
rs7899106	10	85651147	rs7899106-A	GRID1	intron_variant	0.9496	2e-18	0.0327	[0.025-0.04] unit decrease	434,794 European ancestry female individuals	NA	Body mass index	30239722
rs2033531	6	40380156	rs2033531-?	TDRG1	intron_variant	NR	2e-18			457,822 European ancestry individuals	NA	Body mass index	31669095
rs72906474	3	47775517	rs72906474-?	SMARCC1	intron_variant	NR	2e-18			457,822 European ancestry individuals	NA	Body mass index	31669095
rs6567160	18	60161902	rs6567160-A	RPS3AP49 - RNU4-17P	upstream_gene_variant		2e-18	0.0088	[0.0068-0.0108] unit decrease	35,606 African American individuals, 26,048 Hispanic/Latino individuals, 22,466 Asian or Native Hawaiian ancestry individuals, 17,859 European ancestry individuals, 535 Native American individuals	NA	Body mass index	29381148
rs7561278	2	48727766	rs7561278-C	STON1-GTF2A1L, GTF2A1L, LHCGR	intron_variant	NR	2e-18	0.0164	[0.013-0.02] unit decrease	1,122,049 European ancestry individuals	NA	Body mass index	36581621
rs13416560	2	348177	rs13416560-C	LINC01865 - LINC01874	regulatory_region_variant	NR	2e-18	0.0133	[0.01-0.016] unit decrease	1,122,049 European ancestry individuals	NA	Body mass index	36581621
rs7571367	2	58591335	rs7571367-G	LINC01122	intron_variant	NR	2e-18	0.0141	[0.011-0.017] unit increase	1,122,049 European ancestry individuals	NA	Body mass index	36581621
rs12479357	2	180705780	rs12479357-G	SCHLAP1	intron_variant	NR	2e-18	0.0176	[0.014-0.022] unit increase	359,983 European ancestry individuals, 163,835 East Asian ancestry individuals	NA	Body mass index	34594039
rs7871866	9	128265703	rs7871866-G	GOLGA2	intron_variant	NR	2e-18	0.019	[0.015-0.023] unit decrease	1,122,049 European ancestry individuals	NA	Body mass index	36581621
rs13263601	8	14238391	rs13263601-C	SGCZ	intron_variant	NR	2e-18	0.0139	[0.011-0.017] unit increase	1,122,049 European ancestry individuals	NA	Body mass index	36581621
rs2045293	7	114710047	rs2045293-C	FOXP2 - MDFIC	regulatory_region_variant	NR	2e-18	0.0135	[0.011-0.016] unit decrease	1,122,049 European ancestry individuals	NA	Body mass index	36581621
rs143430880	19	45677718	rs143430880-G	GIPR	missense_variant	NR	2e-18	0.1467	[0.11-0.18] unit decrease	1,122,049 European ancestry individuals	NA	Body mass index	36581621
rs12189178	5	51618892	rs12189178-C	HMGB1P47 - RNA5SP182	intron_variant	NR	2e-18	0.0354	[0.028-0.043] unit decrease	1,122,049 European ancestry individuals	NA	Body mass index	36581621
rs1585471	4	111781479	rs1585471-G	RNU6-289P - CCDC34P1	intergenic_variant	NR	2e-18	0.0125	[0.0098-0.0152] unit decrease	1,122,049 European ancestry individuals	NA	Body mass index	36581621
rs9299	17	48592068	rs9299-C	HOXB-AS3, HOXB5, HOXB3	3_prime_UTR_variant	NR	2e-18	0.0139	[0.011-0.017] unit decrease	1,122,049 European ancestry individuals	NA	Body mass index	36581621
rs9385223	6	98018493	rs9385223-G	MMS22L - MIR2113	intron_variant	NR	2e-18	0.0202	[0.016-0.025] unit increase	1,122,049 European ancestry individuals	NA	Body mass index	36581621
rs7132908	12	49869365	rs7132908-A	FAIM2	3_prime_UTR_variant	0.39	2e-18	0.066	[0.05-0.082] unit increase	34,744 European ancestry children	11,313 European ancestry children	Childhood body mass index	26604143
rs6752378	2	24927247	rs6752378-?	ADCY3 - DNAJC27	intergenic_variant	NR	2e-18			2,518 African American women, 86,278 European ancestry women, 1,773 Filipino ancestry women, 1,030 Indian ancestry women, 1,457 African American men, 55,137 European ancestry men, 7,648 Indian ancestry men, 5,527 European ancestry individuals	6,244 African American women, 17,531 European ancestry women, 329 African American men, 19,956 European ancestry men	Body mass index (joint analysis main effects and physical activity interaction)	28448500
rs9816226	3	186116710	rs9816226-T	DGKG	intron_variant	0.82	2e-18	0.14	[0.08-0.20] kg/m2 increase	Up to 123,865 European ancestry individuals	Up to 125,931 European ancestry individuals	Body mass index	20935630
rs3888190	16	28878165	rs3888190-A	SH2B1 - ATP2A1	upstream_gene_variant	0.3835	2e-18	0.029	[0.023-0.035] kg/m2 increase	98,173 European ancestry women, 64,373 European ancestry men, 5,829 European ancestry individuals, 10,500 African American/Afro-Caribbean ancestry women, 2,706 African American/Afro-Caribbean ancestry men, 1,030 Indian Asian ancestry women, 7,648 Indian Asian ancestry men, 1,793 Filipino ancestry women, 2,944 Hispanic/Latino ancestry women, 1,764 Hispanic/Latino ancestry men	21,496 European ancestry women, 24,385 European ancestry men, 118,364 European ancestry individuals, 2,326 African American/Afro-Caribbean ancestry women, 855 African American/Afro-Caribbean ancestry men	BMI (adjusted for smoking behaviour)	28443625
rs2306590	17	36498436	rs2306590-G	ZNHIT3, ZNHIT3, MYO19, MYO19	missense_variant	0.6099	2e-18	0.0164	[0.013-0.02] unit increase	up to 449,889 European ancestry individuals, up to 29,398 South Asian ancestry individuals, up to 27,610 African American individuals, up to 8,839 East Asian individuals, up to 10,772 Hispanic ancestry individuals	up to 196,766 European ancestry individuals	Body mass index	29273807
rs8050136	16	53782363	rs8050136-A	FTO	intron_variant	0.3904	2e-18	0.0931	[0.072-0.114] unit increase	561 African American women, 352 Filipino ancestry women, 725 Indian ancestry women, 19,366 European ancestry women, 251 African American men, 4,654 Indian ancestry men, 11,727 European ancestry men, 959 European ancestry individuals	1,437 African American women, 5,184 European ancestry women, 64 African American men, 5,416 European ancestry men	Body mass index in physically inactive individuals	28448500
rs2287019	19	45698914	rs2287019-C	QPCTL	intron_variant	0.806	2e-18	0.035	[0.028-0.043] kg/m2 increase	up to 104,666 European ancestry male individuals, up to 132,115 European ancestry female individuals, 370 African American male individuals, 517 African American female individuals, 512 Hispanic male individuals, 764 Hispanic female individuals	up to 48,274 European ancestry male individuals, up to 39,864 European ancestry female individuals, 2,441 African American or Afro-Caribbean male individuals, 6,314 African American or Afro-Caribbean female individuals, 919 Filipino male individuals, 828 Filipino female individuals, 205 Seychellois male individuals, 287 Seychellois female individuals, 2,964 South Asian ancestry male individuals, …	Body mass index	25673413
rs16951275	15	67784830	rs16951275-T	MAP2K5	intron_variant	0.771	2e-18	0.03	[0.024-0.037] kg/m2 increase	up to 104,666 European ancestry male individuals, up to 132,115 European ancestry female individuals, 370 African American male individuals, 517 African American female individuals, 512 Hispanic male individuals, 764 Hispanic female individuals	up to 48,274 European ancestry male individuals, up to 39,864 European ancestry female individuals, 2,441 African American or Afro-Caribbean male individuals, 6,314 African American or Afro-Caribbean female individuals, 919 Filipino male individuals, 828 Filipino female individuals, 205 Seychellois male individuals, 287 Seychellois female individuals, 2,964 South Asian ancestry male individuals, …	Body mass index	25673413
rs900144	11	13272721	rs900144-?	NA - ARNTL	intergenic_variant	NR	3e-18			approximately 458,000 European ancestry individuals	NA	Body mass index	30595370
rs7942037	11	30408785	rs7942037-?	MPPED2	intron_variant	NR	3e-18			approximately 458,000 European ancestry individuals	NA	Body mass index	30595370
rs3850986	15	72798942	rs3850986-?	ADPGK-AS1 - NPM1P42	downstream_gene_variant	NR	3e-18			approximately 458,000 European ancestry individuals	NA	Body mass index	30595370
rs3821709	3	141561431	rs3821709-?	RASA2	intron_variant	NR	3e-18			approximately 458,000 European ancestry individuals	NA	Body mass index	30595370
rs6542924	2	100276651	rs6542924-?	LONRF2	3_prime_UTR_variant	NR	3e-18			approximately 458,000 European ancestry individuals	NA	Body mass index	30595370
rs815715	3	61278410	rs815715-?	FHIT - NA	intergenic_variant	NR	3e-18			approximately 458,000 European ancestry individuals	NA	Body mass index	30595370
rs10206196	2	24914454	rs10206196-?	ADCY3	intron_variant	NR	3e-18	0.0466	[0.036-0.057] unit decrease	65,689 Asian ancestry individuals	NA	Body mass index	35538205
rs156126	6	104362208	rs156126-T	NPM1P10 - HACE1	intergenic_variant	NR	3e-18	0.01854	[0.014-0.023] unit decrease	694,649 European ancestry individuals	NA	Body mass index (MTAG)	36376304
rs9955276	18	1839338	rs9955276-T	LINC00470 - AIDAP3	intron_variant	NR	3e-18	0.020993	[0.016-0.026] unit increase	694,649 European ancestry individuals	NA	Body mass index (MTAG)	36376304
rs11162405	1	78003976	rs11162405-A	DNAJB4, GIPC2	intron_variant	NR	3e-18	0.014234	[0.011-0.017] unit increase	694,649 European ancestry individuals	NA	Body mass index (MTAG)	36376304
rs1451077	2	147143639	rs1451077-A	LINC01911 - RNU6-692P	intergenic_variant	NR	3e-18	0.01821	[0.014-0.022] unit decrease	694,649 European ancestry individuals	NA	Body mass index (MTAG)	36376304
rs17094222	10	100635683	rs17094222-T	HIF1AN - Metazoa_SRP	intergenic_variant	NR	3e-18	0.01716	[0.013-0.021] unit decrease	694,649 European ancestry individuals	NA	Body mass index (MTAG)	36376304
rs10929925	2	6015425	rs10929925-A	SILC1 - LINC01247	intergenic_variant	0.4105	3e-18	0.0142	[0.011-0.017] unit decrease	374,756 European ancestry male individuals	NA	Body mass index	30239722
rs10929925	2	6015425	rs10929925-A	SILC1 - LINC01247	intergenic_variant	0.4105	3e-18	0.0142	[0.011-0.017] unit decrease	806,834 European ancestry individuals	NA	Body mass index	30239722
rs7190997	16	31356857	rs7190997-T	ITGAX	intron_variant	0.4769	3e-18	0.0142	[0.011-0.017] unit increase	374,756 European ancestry male individuals	NA	Body mass index	30239722
rs72885809	6	50690562	rs72885809-?	NA - TFAP2D	intergenic_variant	NR	3e-18			457,822 European ancestry individuals	NA	Body mass index	31669095
rs111240785	16	53767204	rs111240785-?	FTO	intron_variant	NR	3e-18			457,822 European ancestry individuals	NA	Body mass index	31669095
rs3821709	3	141561431	rs3821709-?	RASA2	intron_variant	NR	3e-18			457,822 European ancestry individuals	NA	Body mass index	31669095
rs9630985	2	180742949	rs9630985-?	SCHLAP1	intron_variant	NR	3e-18			457,822 European ancestry individuals	NA	Body mass index	31669095
rs2206271	6	50818295	rs2206271-A	TFAP2D - TFAP2B	upstream_gene_variant	0.351	3e-18	0.031	[0.023-0.039] unit increase	up to 72,390 Japanese ancestry women, up to 85,894 Japanese ancestry men	up to 10,048 Japanese ancestry women, up to 5,098 Japanese ancestry men, up to 181,999 European ancestry women, up to 140,155 European ancestry controls	Body mass index	28892062
rs625652	11	65874460	rs625652-A	EFEMP2 - CTSW	intergenic_variant	NR	3e-18	0.0211	[0.016-0.026] unit decrease	359,983 European ancestry individuals, 163,835 East Asian ancestry individuals	NA	Body mass index	34594039
rs11655587	17	49063432	rs11655587-T	IGF2BP1 - B4GALNT2P1	intergenic_variant	NR	3e-18	0.0185	[0.014-0.023] unit decrease	359,983 European ancestry individuals, 163,835 East Asian ancestry individuals	NA	Body mass index	34594039
rs7948120	11	28741774	rs7948120-C	LINC02742	intron_variant	NR	3e-18	0.0149	[0.012-0.018] unit increase	1,122,049 European ancestry individuals	NA	Body mass index	36581621
rs16952465	16	53717471	rs16952465-G	FTO	intron_variant	NR	3e-18	0.0433	[0.034-0.053] unit increase	1,122,049 European ancestry individuals	NA	Body mass index	36581621
rs6964833	7	74687575	rs6964833-C	GTF2I	intron_variant	NR	3e-18	0.0146	[0.011-0.018] unit increase	1,122,049 European ancestry individuals	NA	Body mass index	36581621
rs9512637	13	27346474	rs9512637-C	RNU6-70P - LINC01079	upstream_gene_variant	NR	3e-18	0.0118	[0.0091-0.0145] unit increase	1,122,049 European ancestry individuals	NA	Body mass index	36581621
rs11639856	16	24777324	rs11639856-T	TNRC6A	missense_variant	NR	3e-18	0.0145	[0.011-0.018] unit increase	1,122,049 European ancestry individuals	NA	Body mass index	36581621
rs2980853	8	125466108	rs2980853-?	TRIB1 - NA	regulatory_region_variant	NR	3e-18			9,618 European ancestry individuals	19,796 European ancestry individuals	Age-related diseases, mortality and associated endophenotypes	27790247
rs1927790	13	96269937	rs1927790-T	HS6ST3	intron_variant	NR	4e-18	0.0142	[0.011-0.017] unit decrease	694,649 European ancestry individuals	NA	Body mass index (MTAG)	36376304
rs4757142	11	13304148	rs4757142-A	ARNTL	intron_variant	NR	4e-18	0.015139	[0.012-0.019] unit increase	694,649 European ancestry individuals	NA	Body mass index (MTAG)	36376304
rs171390	3	154320623	rs171390-T	DHX36	intron_variant	NR	4e-18	0.01506	[0.012-0.018] unit decrease	694,649 European ancestry individuals	NA	Body mass index (MTAG)	36376304
rs7942486	11	13267151	rs7942486-T	RASSF10 - ARNTL	intergenic_variant	0.591	4e-18	0.0142	[0.011-0.017] unit increase	374,756 European ancestry male individuals	NA	Body mass index	30239722
rs6751993	2	635864	rs6751993-?	LINC01875 - TMEM18	intergenic_variant	NR	4e-18			346,393 European ancestry individuals	NA	Body mass index variance	31453325
rs17094222	10	100635683	rs17094222-T	HIF1AN - Metazoa_SRP	intergenic_variant	0.7912	4e-18	0.0173	[0.013-0.021] unit decrease	374,756 European ancestry male individuals	NA	Body mass index	30239722
rs6497451	16	20237144	rs6497451-T	NA - SNRPEP3	intergenic_variant	0.8577	4e-18	0.022	[0.017-0.027] unit increase	374,756 European ancestry male individuals	NA	Body mass index	30239722
rs1491905	14	46827083	rs1491905-T	NA - MDGA2	intergenic_variant	0.4725	4e-18	0.0147	[0.011-0.018] unit increase	806,834 European ancestry individuals	NA	Body mass index	30239722
rs28415135	18	60016423	rs28415135-?	ENTR1P1 - SINHCAFP2	intergenic_variant	NR	4e-18			457,822 European ancestry individuals	NA	Body mass index	31669095
rs4514364	11	27434512	rs4514364-?	LGR4	intron_variant	NR	4e-18			457,822 European ancestry individuals	NA	Body mass index	31669095
rs1451109	4	136150180	rs1451109-?		intron_variant	NR	4e-18			457,822 European ancestry individuals	NA	Body mass index	31669095
rs11676272	2	24918669	rs11676272-A	ADCY3	missense_variant	0.513923	4e-18	0.0783544	[0.06-0.096] unit decrease	24,302 European ancestry individuals	NA	BMI at 8 months old	35315439
rs2206271	6	50818295	rs2206271-A	TFAP2D - TFAP2B	upstream_gene_variant	0.351354	4e-18	0.0288528	[0.022-0.035] unit increase	163,835 East Asian ancestry individuals	NA	Body mass index	34594039
rs62086046	17	67986827	rs62086046-T	BPTF - C17orf58	intergenic_variant	NR	4e-18	0.0195	[0.015-0.024] unit increase	359,983 European ancestry individuals, 163,835 East Asian ancestry individuals	NA	Body mass index	34594039
rs4372836	2	28751017	rs4372836-C	RNA5SP89 - PPP1CB	non_coding_transcript_exon_variant	NR	4e-18	0.0136	[0.01-0.017] unit decrease	1,122,049 European ancestry individuals	NA	Body mass index	36581621
rs10460960	3	42267243	rs10460960-G	CCK - SALL4P6	upstream_gene_variant	NR	4e-18	0.0199	[0.015-0.024] unit decrease	1,122,049 European ancestry individuals	NA	Body mass index	36581621
rs12631248	3	50042741	rs12631248-G	RBM6	intron_variant	NR	4e-18	0.0233	[0.018-0.029] unit increase	1,122,049 European ancestry individuals	NA	Body mass index	36581621
rs7711753	5	123397623	rs7711753-G	CEP120	intron_variant	NR	4e-18	0.0128	[0.0099-0.0157] unit increase	1,122,049 European ancestry individuals	NA	Body mass index	36581621
rs12439798	15	46292589	rs12439798-G	SQOR - MTND5P40	intergenic_variant	NR	4e-18	0.0134	[0.01-0.016] unit decrease	1,122,049 European ancestry individuals	NA	Body mass index	36581621
rs9930506	16	53796553	rs9930506-?	FTO	intron_variant	NR	4e-18	0.06184631	[0.048-0.076] unit increase	17,127 African American individuals, 21,955 Hispanic/Latino individuals, 4,647 Asian ancestry individuals, 3,936 Native Hawaiian ancestry individuals, 645 Native American ancestry individuals, 1,025 individuals	NA	Body mass index	31217584
rs10938397	4	45180510	rs10938397-A	PRDX4P1 - THAP12P9	intergenic_variant	0.5821	4e-18	0.0323	[0.025-0.04] kg/m2 decrease	77,279 European ancestry women, 47,280 European ancestry men, 4,856 European ancestry individuals, 8,799 African American/Afro-Caribbean ancestry women, 1,803 African American/Afro-Caribbean ancestry men, 1,020 Indian Asian ancestry women, 6,691 Indian Asian ancestry men, 1,526 Filipino ancestry women, 2,469 Hispanic/Latino ancestry women, 1,318 Hispanic/Latino ancestry men	16,011 European ancestry women, 17,912 European ancestry men, 105,218 European ancestry individuals, 2,073 African American/Afro-Caribbean ancestry women, 647 African American/Afro-Caribbean ancestry men	BMI in non-smokers	28443625
rs7444298	5	88434210	rs7444298-?	LINC02060, TMEM161B-AS1	non_coding_transcript_exon_variant	NR	5e-18			approximately 458,000 European ancestry individuals	NA	Body mass index	30595370
rs9294260	6	82723511	rs9294260-A	TPBG - UBE3D	intergenic_variant	NR	5e-18	0.013871	[0.011-0.017] unit increase	694,649 European ancestry individuals	NA	Body mass index (MTAG)	36376304
rs13245051	7	113722744	rs13245051-A	SMIM30 - PPP1R3A	intergenic_variant	NR	5e-18	0.014803	[0.011-0.018] unit increase	694,649 European ancestry individuals	NA	Body mass index (MTAG)	36376304
rs4900714	14	46833016	rs4900714-T	RPL10L - MDGA2	intergenic_variant	NR	5e-18	0.014707	[0.011-0.018] unit increase	694,649 European ancestry individuals	NA	Body mass index (MTAG)	36376304
rs6476617	9	37200106	rs6476617-A	ZCCHC7	intron_variant	NR	5e-18	0.01512	[0.012-0.019] unit decrease	694,649 European ancestry individuals	NA	Body mass index (MTAG)	36376304
rs7899106	10	85651147	rs7899106-A	GRID1	intron_variant	NR	5e-18	0.03171	[0.025-0.039] unit decrease	694,649 European ancestry individuals	NA	Body mass index (MTAG)	36376304
rs4900715	14	46837215	rs4900715-A	NA - MDGA2	intergenic_variant	0.5275	5e-18	0.0147	[0.011-0.018] unit decrease	374,756 European ancestry male individuals	NA	Body mass index	30239722
rs10197031	2	104838132	rs10197031-T	PANTR1	intron_variant	0.7262	5e-18	0.0161	[0.012-0.02] unit decrease	806,834 European ancestry individuals	NA	Body mass index	30239722
rs1417665	6	104369069	rs1417665-T		intergenic_variant	0.8026	5e-18	0.0186	[0.014-0.023] unit increase	806,834 European ancestry individuals	NA	Body mass index	30239722
rs11824092	11	13324747	rs11824092-T	ARNTL	intron_variant	0.3508	5e-18	0.0154	[0.012-0.019] unit decrease	434,794 European ancestry female individuals	NA	Body mass index	30239722
rs1417665	6	104369069	rs1417665-T		intergenic_variant	0.8026	5e-18	0.0186	[0.014-0.023] unit increase	434,794 European ancestry female individuals	NA	Body mass index	30239722
rs10197031	2	104838132	rs10197031-T	PANTR1	intron_variant	0.7262	5e-18	0.0161	[0.012-0.02] unit decrease	374,756 European ancestry male individuals	NA	Body mass index	30239722
rs1471740	3	136609428	rs1471740-?	HMGN1P10, STAG1	non_coding_transcript_exon_variant	NR	5e-18			457,822 European ancestry individuals	NA	Body mass index	31669095
rs12429545	13	53528071	rs12429545-G	ZNF646P1 - LINC00558	intron_variant	NR	5e-18	0.032	[NR] unit decrease	315,347 European ancestry individuals, 8,322 Hispanic/Latino individuals, 7,290 East Asian ancestry individuals, 3,069 African American individuals, 459 South Asian ancestry individuals	431,743 European ancestry individuals, 9,275 South Asian ancestry individuals, 8,261 African British individuals, 1,822 East Asian ancestry individuals, 7,620 individuals	Body mass index	30108127
rs4671328	2	58708147	rs4671328-T	LINC01122	intron_variant	NR	5e-18	0.024	[NR] unit increase	315,347 European ancestry individuals, 8,322 Hispanic/Latino individuals, 7,290 East Asian ancestry individuals, 3,069 African American individuals, 459 South Asian ancestry individuals	431,743 European ancestry individuals, 9,275 South Asian ancestry individuals, 8,261 African British individuals, 1,822 East Asian ancestry individuals, 7,620 individuals	Body mass index	30108127
rs6567160	18	60161902	rs6567160-?	RPS3AP49 - RNU4-17P	upstream_gene_variant	NR	5e-18	0.208593	unit increase	77,060 Taiwanese ancestry individuals	NA	Body mass index	36329257
rs2802295	6	108605293	rs2802295-G	FOXO3	intron_variant	NR	5e-18	0.0175	[0.014-0.021] unit increase	359,983 European ancestry individuals, 163,835 East Asian ancestry individuals	NA	Body mass index	34594039
rs10404726	19	18723704	rs10404726-T	CRTC1	intron_variant	NR	5e-18	0.0189	[0.015-0.023] unit decrease	359,983 European ancestry individuals, 163,835 East Asian ancestry individuals	NA	Body mass index	34594039
rs13417156	2	62621184	rs13417156-C	RSL24D1P2 - EHBP1	intron_variant	NR	5e-18	0.0131	[0.01-0.016] unit increase	1,122,049 European ancestry individuals	NA	Body mass index	36581621
rs12033257	1	111775862	rs12033257-G	KCND3	3_prime_UTR_variant	NR	5e-18	0.0139	[0.011-0.017] unit decrease	1,122,049 European ancestry individuals	NA	Body mass index	36581621
rs2051772	11	17368303	rs2051772-G	KCNJ11, NCR3LG1	intron_variant	NR	5e-18	0.0129	[0.01-0.0158] unit decrease	1,122,049 European ancestry individuals	NA	Body mass index	36581621
rs1048932	11	115174130	rs1048932-A	CADM1	3_prime_UTR_variant	NR	5e-18	0.0165	[0.013-0.02] unit decrease	359,983 European ancestry individuals, 163,835 East Asian ancestry individuals	NA	Body mass index	34594039
rs2307022	16	68348075	rs2307022-G	PRMT7	intron_variant	NR	5e-18	0.0134	[0.01-0.016] unit decrease	1,122,049 European ancestry individuals	NA	Body mass index	36581621
rs6606686	12	110465575	rs6606686-G	GPN3	intron_variant	NR	5e-18	0.0135	[0.01-0.017] unit increase	1,122,049 European ancestry individuals	NA	Body mass index	36581621
rs2178004	15	41699117	rs2178004-T	MGA	missense_variant	NR	5e-18	0.015	[0.012-0.018] unit decrease	1,122,049 European ancestry individuals	NA	Body mass index	36581621
rs11071896	15	66528912	rs11071896-G	ZWILCH	missense_variant	NR	5e-18	0.0131	[0.01-0.016] unit decrease	1,122,049 European ancestry individuals	NA	Body mass index	36581621
rs13021737	2	632348	rs13021737-G	LINC01875 - TMEM18	intergenic_variant	NR	5e-18			34,744 European ancestry children	11,313 European ancestry children	Childhood body mass index	26604143
rs7138803	12	49853685	rs7138803-A	BCDIN3D - RPL35AP28	intergenic_variant	NR	5e-18			34,744 European ancestry children	11,313 European ancestry children	Childhood body mass index	26604143
rs17782313	18	60183864	rs17782313-C	RNU4-17P - MC4R	intergenic_variant	0.21	5e-18	0.2	[0.12-0.28] kg/m2 increase	32,387 European ancestry individuals	59,082 European ancestry individuals	Body mass index	19079261
rs2287019	19	45698914	rs2287019-C	QPCTL	intron_variant	0.804	5e-18	0.036	[0.028-0.044] kg/m2 increase	up to 104,666 European ancestry male individuals, up to 132,115 European ancestry female individuals, 370 African American male individuals, 517 African American female individuals, 512 Hispanic male individuals, 764 Hispanic female individuals	up to 48,274 European ancestry male individuals, up to 39,864 European ancestry female individuals, 2,441 African American or Afro-Caribbean male individuals, 6,314 African American or Afro-Caribbean female individuals, 919 Filipino male individuals, 828 Filipino female individuals, 205 Seychellois male individuals, 287 Seychellois female individuals, 2,964 South Asian ancestry male individuals, …	Body mass index	25673413
rs17459015	6	104369900	rs17459015-T	RNU7-133P - NA	intergenic_variant	0.8026	6e-18	0.0186	[0.014-0.023] unit increase	374,756 European ancestry male individuals	NA	Body mass index	30239722
rs4432163	13	58623402	rs4432163-T	CTAGE16P - NA	intergenic_variant	0.5037	6e-18	0.0147	[0.011-0.018] unit decrease	374,756 European ancestry male individuals	NA	Body mass index	30239722
rs1470545	2	204501128	rs1470545-T	POLR2DP1 - PARD3B	intron_variant	0.0374	6e-18	0.037	[0.029-0.045] unit increase	806,834 European ancestry individuals	NA	Body mass index	30239722
rs1470545	2	204501128	rs1470545-T	POLR2DP1 - PARD3B	intron_variant	0.0374	6e-18	0.037	[0.029-0.045] unit increase	434,794 European ancestry female individuals	NA	Body mass index	30239722
rs6944092	7	113843514	rs6944092-?	NA - PPP1R3A	intergenic_variant	NR	6e-18			457,822 European ancestry individuals	NA	Body mass index	31669095
[truncated: 11,447 more rows]

[truncated: 1 more sheets: Supplemental table 2_final]
